# Supplementary material for: Genome-wide CRISPR screen identifies Menin and SUZ12 as regulators of human developmental timing
Source: Nat Cell Biol. 2025 Sep 2;27(9):1411–21. doi: 10.1038/s41556-025-01751-5 (PMC12431854; doi:10.1038/s41556-025-01751-5)
Supplement: Supplementary file 2 — Supplementary Tables 1–7. [file 41556_2025_1751_MOESM2_ESM.xlsx]

## Sheet: SuppTable1
RANK	NAME	GS DETAILS	SIZE	ES	NES	NOM p-val	FDR q-val	FWER p-val	RANK AT MAX	LEADING EDGE	PATHWAY
1	GOBP_TUBULIN_DEACETYLATION	Details ...	21	0.681367	2.1336	0	0.115814	0.115	1257	tags=33%, list=7%, signal=36%
2	GOCC_ATAC_COMPLEX	Details ...	12	0.757766	2.0933	0.00221239	0.105541	0.197	873	tags=50%, list=5%, signal=52%	Chromatin
3	GOBP_TRICARBOXYLIC_ACID_CYCLE	Details ...	32	0.566035	2.01561	0	0.226131	0.485	3219	tags=34%, list=17%, signal=41%	Mitchondrial metabolism
4	GOBP_REGULATION_OF_MITOCHONDRIAL_DEPOLARIZATION	Details ...	18	0.664759	1.99998	0	0.208781	0.568	2203	tags=33%, list=12%, signal=38%	Mitchondrial metabolism
5	GOBP_SIGNAL_PEPTIDE_PROCESSING	Details ...	13	0.725073	1.98117	0	0.214388	0.649	2322	tags=46%, list=12%, signal=53%
6	GOBP_MITOCHONDRIAL_DEPOLARIZATION	Details ...	22	0.595606	1.938	0	0.313098	0.85	2203	tags=32%, list=12%, signal=36%	Mitchondrial metabolism
7	GOMF_HISTONE_H4_ACETYLTRANSFERASE_ACTIVITY	Details ...	20	0.627329	1.92867	0	0.301054	0.877	3735	tags=55%, list=20%, signal=68%	Chromatin
8	GOCC_SET1C_COMPASS_COMPLEX	Details ...	15	0.652434	1.92162	0.00230415	0.286184	0.899	3133	tags=47%, list=17%, signal=56%	Chromatin
9	GOBP_POSITIVE_REGULATION_OF_ALPHA_BETA_T_CELL_PROLIFERATION	Details ...	24	0.564491	1.87436	0	0.432937	0.983	4251	tags=50%, list=22%, signal=64%
10	GOBP_GLYCOLYTIC_PROCESS_THROUGH_GLUCOSE_6_PHOSPHATE	Details ...	20	0.600971	1.86089	0.00473934	0.448111	0.993	1913	tags=45%, list=10%, signal=50%	Mitchondrial metabolism
11	GOBP_OSTEOBLAST_DEVELOPMENT	Details ...	16	0.628746	1.85474	0.00236967	0.436151	0.994	382	tags=19%, list=2%, signal=19%
12	GOBP_ALPHA_BETA_T_CELL_PROLIFERATION	Details ...	45	0.483713	1.84637	0	0.436673	0.995	2624	tags=29%, list=14%, signal=33%
13	GOMF_DNA_SECONDARY_STRUCTURE_BINDING	Details ...	35	0.507156	1.82529	0	0.504257	1	2447	tags=40%, list=13%, signal=46%
14	GOMF_HISTONE_H3_ACETYLTRANSFERASE_ACTIVITY	Details ...	14	0.649896	1.82323	0.00694444	0.477705	1	2756	tags=36%, list=15%, signal=42%	Chromatin
15	GOBP_REGULATORY_T_CELL_DIFFERENTIATION	Details ...	38	0.494739	1.81833	0	0.466868	1	1888	tags=21%, list=10%, signal=23%
16	GOBP_MEMBRANE_PROTEIN_INTRACELLULAR_DOMAIN_PROTEOLYSIS	Details ...	14	0.652399	1.80437	0.00464037	0.502952	1	2014	tags=43%, list=11%, signal=48%
17	GOBP_GLUCOSE_CATABOLIC_PROCESS	Details ...	26	0.522926	1.79275	0.005	0.532393	1	1913	tags=38%, list=10%, signal=43%	Mitchondrial metabolism
18	GOMF_INTERLEUKIN_1_BINDING	Details ...	10	0.703615	1.79265	0.00610998	0.503354	1	4579	tags=60%, list=24%, signal=79%
19	GOCC_TRICARBOXYLIC_ACID_CYCLE_HETEROMERIC_ENZYME_COMPLEX	Details ...	18	0.587469	1.77653	0.00229358	0.559258	1	2119	tags=50%, list=11%, signal=56%	Mitchondrial metabolism
20	GOMF_FOUR_WAY_JUNCTION_DNA_BINDING	Details ...	17	0.595676	1.77575	0.0046729	0.535541	1	1817	tags=41%, list=10%, signal=46%
21	GOBP_REGULATION_OF_PROTEIN_DEACETYLATION		27	0.51389	1.76821	0.00247525	0.546429	1	873	tags=22%, list=5%, signal=23%
22	GOBP_RESPONSE_TO_HYDROPEROXIDE		19	0.573384	1.76782	0.00966184	0.523227	1	4691	tags=53%, list=25%, signal=70%
23	GOCC_NPBAF_COMPLEX		14	0.621923	1.76475	0.0070922	0.515455	1	3928	tags=57%, list=21%, signal=72%	Chromatin
24	GOBP_GLYCOLYTIC_PROCESS_THROUGH_FRUCTOSE_6_PHOSPHATE		24	0.524486	1.75592	0.00470588	0.536397	1	1913	tags=38%, list=10%, signal=42%	Mitchondrial metabolism
25	GOCC_MLL3_4_COMPLEX		12	0.656584	1.74408	0.00707547	0.571857	1	2675	tags=58%, list=14%, signal=68%	Chromatin
26	GOBP_POSITIVE_REGULATION_OF_MEMBRANE_DEPOLARIZATION		10	0.701176	1.73938	0.00650759	0.574025	1	1920	tags=30%, list=10%, signal=33%
27	GOBP_T_HELPER_2_CELL_DIFFERENTIATION		18	0.551563	1.73839	0.00992556	0.55753	1	5153	tags=44%, list=27%, signal=61%
28	GOBP_GLYCINE_METABOLIC_PROCESS		13	0.615336	1.73207	0.00961539	0.569303	1	1191	tags=38%, list=6%, signal=41%	Mitchondrial metabolism
29	GOBP_REGULATION_OF_MICROVILLUS_ORGANIZATION		13	0.623284	1.73171	0.0116279	0.551545	1	3820	tags=46%, list=20%, signal=58%
30	GOBP_POSITIVE_REGULATION_OF_CREB_TRANSCRIPTION_FACTOR_ACTIVITY		13	0.617894	1.72464	0.0130152	0.566201	1	419	tags=23%, list=2%, signal=24%
31	GOBP_ACUTE_INFLAMMATORY_RESPONSE_TO_ANTIGENIC_STIMULUS		24	0.526769	1.72459	0.0170732	0.548062	1	2884	tags=42%, list=15%, signal=49%
32	GOBP_NEGATIVE_REGULATION_OF_NITRIC_OXIDE_METABOLIC_PROCESS		13	0.617874	1.71443	0.0115741	0.580103	1	3163	tags=38%, list=17%, signal=46%	Mitchondrial metabolism
33	GOBP_POSITIVE_REGULATION_OF_CYCLIN_DEPENDENT_PROTEIN_KINASE_ACTIVITY		15	0.589117	1.71317	0.0142518	0.568572	1	2194	tags=33%, list=12%, signal=38%
34	GOBP_DENDRITIC_CELL_MIGRATION		29	0.493593	1.71257	0	0.554793	1	4416	tags=38%, list=23%, signal=49%
35	GOBP_POSITIVE_REGULATION_OF_INTRACELLULAR_STEROID_HORMONE_RECEPTOR_SIGNALING_PATHWAY		10	0.660404	1.70756	0.0192308	0.563603	1	4138	tags=70%, list=22%, signal=90%
36	GOMF_POLYSACCHARIDE_BINDING		23	0.531265	1.70734	0.0146341	0.548973	1	4821	tags=43%, list=26%, signal=58%
37	GOBP_HYPERSENSITIVITY		15	0.59259	1.70483	0.0141176	0.544702	1	2292	tags=47%, list=12%, signal=53%
38	GOCC_HISTONE_METHYLTRANSFERASE_COMPLEX		67	0.400294	1.70418	0.00306748	0.533105	1	2675	tags=33%, list=14%, signal=38%	Chromatin
39	GOBP_SEBACEOUS_GLAND_DEVELOPMENT		10	0.668907	1.69226	0.0309735	0.574995	1	1056	tags=30%, list=6%, signal=32%
40	GOBP_CD4_POSITIVE_CD25_POSITIVE_ALPHA_BETA_REGULATORY_T_CELL_DIFFERENTIATION		10	0.663986	1.6915	0.0138889	0.564179	1	1888	tags=40%, list=10%, signal=44%
41	GOMF_CARBON_OXYGEN_LYASE_ACTIVITY		72	0.398456	1.68707	0.00284091	0.571779	1	5114	tags=46%, list=27%, signal=63%
42	GOMF_HISTONE_H4K12_ACETYLTRANSFERASE_ACTIVITY		11	0.642562	1.68627	0.0133038	0.561683	1	3735	tags=55%, list=20%, signal=68%	Chromatin
43	GOMF_ENDOPEPTIDASE_ACTIVATOR_ACTIVITY		18	0.55832	1.66658	0.023753	0.645941	1	3748	tags=50%, list=20%, signal=62%
44	GOBP_MITOTIC_DNA_REPLICATION		15	0.573278	1.66623	0.012987	0.633031	1	2317	tags=47%, list=12%, signal=53%
45	GOMF_PHOSPHATIDYLCHOLINE_TRANSPORTER_ACTIVITY		18	0.551907	1.66185	0.0135747	0.63891	1	3395	tags=50%, list=18%, signal=61%
46	GOBP_REGULATION_OF_INFLAMMATORY_RESPONSE_TO_ANTIGENIC_STIMULUS		41	0.439859	1.66153	0.00802139	0.626423	1	1958	tags=32%, list=10%, signal=35%
47	GOBP_ERBB3_SIGNALING_PATHWAY		10	0.643188	1.65972	0.0188679	0.622438	1	2458	tags=40%, list=13%, signal=46%
48	GOBP_EPITHELIAL_TO_MESENCHYMAL_TRANSITION_INVOLVED_IN_ENDOCARDIAL_CUSHION_FORMATION		18	0.545521	1.65953	0.0172839	0.610262	1	463	tags=22%, list=2%, signal=23%
49	GOBP_NAD_CATABOLIC_PROCESS		21	0.530002	1.64948	0.0127877	0.648931	1	1913	tags=38%, list=10%, signal=42%	Mitchondrial metabolism
50	GOBP_INFLAMMATORY_RESPONSE_TO_ANTIGENIC_STIMULUS		72	0.390004	1.6453	0.00319489	0.657797	1	4028	tags=35%, list=21%, signal=44%
51	GOBP_DETECTION_OF_MECHANICAL_STIMULUS_INVOLVED_IN_SENSORY_PERCEPTION_OF_PAIN		14	0.578006	1.64065	0.020316	0.667889	1	7600	tags=79%, list=40%, signal=131%
52	GOMF_OXIDOREDUCTASE_ACTIVITY_ACTING_ON_METAL_IONS		17	0.559476	1.6387	0.0164706	0.664208	1	6319	tags=59%, list=33%, signal=88%
53	GOBP_ANOIKIS		30	0.471931	1.63813	0.00804289	0.654666	1	3108	tags=37%, list=16%, signal=44%
54	GOBP_POSITIVE_REGULATION_OF_SPINDLE_CHECKPOINT		11	0.622692	1.62525	0.0268456	0.710341	1	1512	tags=27%, list=8%, signal=30%
55	GOBP_MAGNESIUM_ION_TRANSPORT		18	0.535587	1.62024	0.0282353	0.724661	1	3850	tags=50%, list=20%, signal=63%
56	GOBP_TOLL_LIKE_RECEPTOR_2_SIGNALING_PATHWAY		17	0.536056	1.62012	0.0272109	0.712417	1	1690	tags=35%, list=9%, signal=39%
57	GOBP_PYRUVATE_FAMILY_AMINO_ACID_METABOLIC_PROCESS		11	0.611774	1.6186	0.0226244	0.708321	1	6069	tags=73%, list=32%, signal=107%	Mitchondrial metabolism
58	GOBP_REGULATION_OF_AUTOPHAGY_OF_MITOCHONDRION_IN_RESPONSE_TO_MITOCHONDRIAL_DEPOLARIZATION		12	0.599193	1.61849	0.0253165	0.696563	1	1784	tags=42%, list=9%, signal=46%	Protein turnover
59	GOBP_GOLGI_RIBBON_FORMATION		11	0.608072	1.6175	0.0309524	0.689626	1	4392	tags=55%, list=23%, signal=71%
60	GOBP_POSITIVE_REGULATION_OF_CD4_POSITIVE_ALPHA_BETA_T_CELL_PROLIFERATION		10	0.637914	1.61527	0.0221729	0.688657	1	2116	tags=50%, list=11%, signal=56%
61	GOCC_INO80_TYPE_COMPLEX		26	0.48458	1.61279	0.0117096	0.690491	1	4920	tags=62%, list=26%, signal=83%	Chromatin
62	GOMF_MAGNESIUM_ION_TRANSMEMBRANE_TRANSPORTER_ACTIVITY		17	0.543072	1.60789	0.0251256	0.70502	1	3850	tags=53%, list=20%, signal=66%
63	GOCC_CATION_TRANSPORTING_ATPASE_COMPLEX		19	0.51811	1.60664	0.0242131	0.700376	1	4124	tags=53%, list=22%, signal=67%
64	GOBP_LYSOSOMAL_MEMBRANE_ORGANIZATION		15	0.552319	1.60272	0.0345622	0.709908	1	4629	tags=60%, list=24%, signal=79%	Protein turnover
65	GOCC_MLL1_2_COMPLEX		30	0.455917	1.59904	0.0175	0.718214	1	2593	tags=40%, list=14%, signal=46%	Chromatin
66	GOMF_ASPARTIC_TYPE_PEPTIDASE_ACTIVITY		27	0.474063	1.59562	0.010101	0.724744	1	2348	tags=33%, list=12%, signal=38%
67	GOMF_HISTONE_H4K5_ACETYLTRANSFERASE_ACTIVITY		10	0.618955	1.59561	0.0414938	0.713941	1	5856	tags=70%, list=31%, signal=101%	Chromatin
68	GOBP_NEGATIVE_REGULATION_OF_CELL_FATE_COMMITMENT		10	0.627379	1.59209	0.038835	0.721399	1	3666	tags=50%, list=19%, signal=62%
69	GOBP_DNA_UNWINDING_INVOLVED_IN_DNA_REPLICATION		18	0.521734	1.58935	0.0389294	0.724777	1	2620	tags=39%, list=14%, signal=45%
70	GOBP_GLOMERULAR_BASEMENT_MEMBRANE_DEVELOPMENT		11	0.619049	1.58718	0.0414847	0.726198	1	637	tags=27%, list=3%, signal=28%
71	GOBP_MELANOSOME_ASSEMBLY		19	0.502718	1.58249	0.0191388	0.73953	1	3555	tags=47%, list=19%, signal=58%
72	GOBP_DENDRITIC_CELL_CHEMOTAXIS		23	0.483171	1.57979	0.0222772	0.743753	1	3923	tags=39%, list=21%, signal=49%
73	GOMF_SOLUTE_POTASSIUM_ANTIPORTER_ACTIVITY		19	0.497853	1.55535	0.0337838	0.873631	1	4019	tags=42%, list=21%, signal=53%
74	GOBP_REGULATION_OF_TELOMERASE_ACTIVITY		44	0.405369	1.55422	0.00847458	0.868999	1	811	tags=18%, list=4%, signal=19%
75	GOMF_GLUTATHIONE_PEROXIDASE_ACTIVITY		22	0.489606	1.55224	0.0246305	0.86901	1	4816	tags=50%, list=25%, signal=67%
76	GOBP_POSITIVE_REGULATION_OF_TELOMERE_CAPPING		17	0.505939	1.55162	0.0380952	0.861546	1	1868	tags=35%, list=10%, signal=39%
77	GOBP_TELOMERE_MAINTENANCE_VIA_RECOMBINATION		13	0.564631	1.55049	0.0375587	0.856957	1	3443	tags=46%, list=18%, signal=56%
78	GOBP_SODIUM_ION_IMPORT_ACROSS_PLASMA_MEMBRANE		24	0.47275	1.54831	0.0277778	0.858608	1	4019	tags=38%, list=21%, signal=48%
79	GOBP_HOMEOSTASIS_OF_NUMBER_OF_CELLS_WITHIN_A_TISSUE		36	0.429942	1.54419	0.017094	0.870859	1	3123	tags=36%, list=17%, signal=43%
80	GOMF_HISTONE_READER_ACTIVITY		17	0.518008	1.54175	0.0447761	0.87451	1	2657	tags=41%, list=14%, signal=48%	Chromatin
81	GOBP_INNER_CELL_MASS_CELL_PROLIFERATION		14	0.5521	1.53632	0.05	0.896572	1	2180	tags=36%, list=12%, signal=40%
82	GOCC_NUCLEAR_UBIQUITIN_LIGASE_COMPLEX		45	0.403177	1.53032	0.0201149	0.921695	1	2813	tags=27%, list=15%, signal=31%
83	GOBP_FATTY_ACYL_COA_METABOLIC_PROCESS		39	0.42322	1.52902	0.0246575	0.918878	1	5001	tags=49%, list=26%, signal=66%	Mitchondrial metabolism
84	GOBP_CD4_POSITIVE_ALPHA_BETA_T_CELL_PROLIFERATION		21	0.486357	1.528	0.0323383	0.913893	1	2116	tags=33%, list=11%, signal=37%
85	GOBP_DNA_DAMAGE_RESPONSE_SIGNAL_TRANSDUCTION_RESULTING_IN_TRANSCRIPTION		16	0.539429	1.52725	0.0561224	0.908312	1	974	tags=31%, list=5%, signal=33%
86	GOBP_HINDBRAIN_MORPHOGENESIS		43	0.400977	1.52566	0.0285714	0.906676	1	3411	tags=40%, list=18%, signal=48%
87	GOBP_KILLING_BY_HOST_OF_SYMBIONT_CELLS		28	0.441533	1.52416	0.0330789	0.905027	1	2319	tags=29%, list=12%, signal=33%
88	GOBP_MODULATION_BY_HOST_OF_VIRAL_GENOME_REPLICATION		22	0.468517	1.52405	0.0320988	0.895364	1	4054	tags=41%, list=21%, signal=52%
89	GOBP_PORE_COMPLEX_ASSEMBLY		19	0.480544	1.51921	0.0447059	0.913333	1	1468	tags=26%, list=8%, signal=29%
90	GOBP_REGULATION_OF_PROTEIN_LIPIDATION		10	0.6054	1.51517	0.0489511	0.926949	1	2507	tags=50%, list=13%, signal=58%
91	GOCC_SWR1_COMPLEX		12	0.551219	1.51282	0.0831409	0.931363	1	2868	tags=50%, list=15%, signal=59%	Chromatin
92	GOMF_METHYLATION_DEPENDENT_PROTEIN_BINDING		81	0.345523	1.51093	0.00974026	0.932816	1	2358	tags=26%, list=12%, signal=29%
93	GOMF_TRANSMEMBRANE_RECEPTOR_PROTEIN_SERINE_THREONINE_KINASE_ACTIVITY		18	0.499201	1.51062	0.0638298	0.924625	1	1186	tags=28%, list=6%, signal=30%
94	GOBP_SULFATION		21	0.475091	1.51028	0.0427553	0.916859	1	3791	tags=33%, list=20%, signal=42%
95	GOBP_MODULATION_BY_HOST_OF_VIRAL_PROCESS		44	0.391586	1.51026	0.0238727	0.907382	1	4054	tags=34%, list=21%, signal=43%
96	GOBP_POSITIVE_REGULATION_OF_GENE_EXPRESSION_EPIGENETIC		51	0.384982	1.50919	0.0208955	0.904392	1	3401	tags=31%, list=18%, signal=38%	Chromatin
97	GOCC_CYTOSOLIC_LARGE_RIBOSOMAL_SUBUNIT		35	0.421784	1.50697	0.0461538	0.907709	1	4652	tags=49%, list=25%, signal=64%	Protein turnover
98	GOMF_TRANSFORMING_GROWTH_FACTOR_BETA_RECEPTOR_ACTIVITY		13	0.554084	1.50566	0.0699153	0.906273	1	899	tags=31%, list=5%, signal=32%
99	GOBP_NADH_METABOLIC_PROCESS		33	0.418611	1.50535	0.0343008	0.89893	1	1913	tags=27%, list=10%, signal=30%	Mitchondrial metabolism
100	GOCC_COSTAMERE		18	0.499556	1.50366	0.0592255	0.899798	1	669	tags=22%, list=4%, signal=23%

## Sheet: SuppTable2
Rank	Gene	Nguides	Z score	P value		Essential Genes
1	MEN1	3	2.7603	0.000788768		POLR2L
2	POU5F1	4	2.34781	0.000820934		MCM7
3	PTPN11	2	1.94277	0.0229357		SEC61A1
4	BCOR	4	1.81275	0.000425923		UBE2I
5	SUZ12	4	1.7341	1.23e-06		PRPF19
6	SDHC	2	1.67744	0.000711533		CNOT3
7	RPL7L1	2	1.60127	0.0121774		CPSF2
8	EED	4	1.57192	0.00103325		UBA1
9	GLI2	2	1.51616	0.0497082		WDR1
10	CCNG1	2	1.49796	0.00364007		LSM7
11	ABHD17A	2	1.44401	0.0292934		UBE2T
12	RLF	4	1.41015	2.33e-06		NSF
13	TGFBR1	4	1.36121	0.00822325		DDX3X
14	RPP30	4	1.31204	0.0333871		CHERP
15	CBFA2T2	3	1.25489	0.0143551		TOP2A
16	ZSWIM8	3	1.19776	0.000671398		TGS1
17	VTN	2	1.13979	0.0152188		OSBP
18	DLST	4	1.11397	9.17e-05		DDX41
19	KRTAP4-6	3	1.11187	0.00205361		STAG2
20	PPP1R18	2	1.09658	0.0164358		RAD51C
21	DENND4B	4	1.07625	0.000198194		NUDT21
22	SLC52A2	4	1.06299	0.0103615		DUT
23	KRT15	3	1.04392	0.0133873		UBL5
24	GRPEL2	2	1.04112	0.0162577		OGT
25	CCND1	3	1.03879	0.00663574		ARPC4
26	SMPX	2	1.02974	0.00945317		ECT2
27	MAG	2	1.013	0.012298		RANGAP1
28	MDC1	3	0.990383	0.00584246		EEF1G
29	CTAG1B	2	0.985557	0.0163646		ATP6AP1
30	RNF151	2	0.98512	0.0299009		RNPC3
31	NCSTN	3	0.96576	0.00725705		CNOT2
32	DMRTC1	3	0.962689	0.011781		IGBP1
33	G3BP2	2	0.955879	0.0272827		PRIM1
34	TSSK4	2	0.955657	0.0187851		FAU
35	USP42	3	0.944738	0.0063579		EIF3E
36	KIAA1549L	2	0.940312	0.00517242		CHEK1
37	TADA3	4	0.939623	0.00171792		GTF2E2
38	WDR5	3	0.93155	0.0179893		RBM17
39	ANGPTL5	3	0.923537	0.0243409		NCAPG
40	FRS2	3	0.908774	0.0436135		PFDN2
41	DYNLL1	2	0.89147	0.00586329		URI1
42	ASMTL	2	0.88935	0.0455871		LSM4
43	RNF2	4	0.8885	0.000137597		RFC3
44	SUPT20HL1	4	0.886414	0.0121246		PMPCA
45	GMEB2	4	0.885097	0.0118638		WDR18
46	ALS2	2	0.87855	0.0257327		ACTL6A
47	GMEB1	3	0.868746	0.0319848		NAA10
48	ABCC9	4	0.861382	0.0157691		HINFP
49	SLC2A11	3	0.855886	0.0269789		POP7
50	ATP2B4	3	0.854404	0.0464323		PPIE
51	SLC29A3	3	0.853947	0.0168537		GPKOW
52	HOXD10	3	0.848382	0.0199007		SEC13
53	KDM3A	3	0.847442	0.0235613		RPS23
54	SIGLECL1	2	0.843765	0.0176293		SMC1A
55	UBN2	2	0.84052	0.0291763		POLR3K
56	IFNA14	2	0.838801	0.0132731		HNRNPK
57	ZNF410	3	0.83817	0.0113216		DNM2
58	DAD1	2	0.83761	0.0224276		MCM2
59	L3MBTL2	2	0.837407	0.0273243		ALDOA
60	ELK4	3	0.836795	0.0185639		SKA2
61	FAM177B	2	0.835829	0.01456		EEF2
62	ART4	3	0.832287	0.00709153		PHB
63	CLSTN3	3	0.83132	0.00907866		ATP6V1C1
64	LRRC75B	2	0.829681	0.0139235		TRMT112
65	GNL3L	4	0.82939	0.0220035		VARS
66	BECN2	2	0.828178	0.0280822		GARS
67	RFX5	2	0.826153	0.0440272		THOC2
68	UBAC2	3	0.824338	0.0122367		POT1
69	PSMD14	2	0.820765	0.0160209		NOP10
70	ZMYM3	4	0.814052	0.00434011		NCBP1
71	LRRC26	4	0.813851	0.032921		MRPS25
72	NAT8B	4	0.812597	0.0158381		ATP6V0C
73	BRCA2	2	0.808548	0.0190562		NARS
74	CXorf57	4	0.798145	0.0398797		GPN1
75	CCND2	4	0.792028	0.0258628		DKC1
76	KIF20A	3	0.791547	0.0177018		RTEL1
77	IZUMO1	3	0.78918	0.00366405		MED21
78	TAF5	2	0.783624	0.00690527		LUC7L3
79	ALPI	3	0.783268	0.0213399		USP7
80	CAMK2G	2	0.781365	0.0405279		DARS
81	PRND	3	0.776746	0.0138156		DHX38
82	LRRC69	3	0.77662	0.0210274		NARFL
83	DHRSX	3	0.774504	0.0296265		POLR3E
84	CBY3	4	0.773613	0.00572738		HNRNPH1
85	MAGEA12	2	0.768924	0.0393456		INTS5
86	NRSN2	4	0.767153	0.0222725		EBP
87	STRADA	3	0.766541	0.00893166		PDCD2
88	RSPH14	2	0.766219	0.0333468		TAF1C
89	SNAP23	2	0.760291	0.0414217		HJURP
90	SS18L2	4	0.759766	0.0153412		DCTN5
91	CDHR2	3	0.759506	0.0224698		DDB1
92	SMIM11	2	0.75911	0.0293021		ILF3
93	SELPLG	3	0.754843	0.0142023		USP39
94	MT1M	2	0.752663	0.0384914		KRI1
95	SFMBT1	3	0.750833	0.00701531		MED14
96	FAM124A	3	0.750404	0.0410325		PUF60
97	VDAC3	3	0.747753	0.0205693		ANAPC4
98	ARFGAP1	4	0.74628	0.0105674		RPS5
99	AS3MT	3	0.743455	0.0384741		CENPK
100	C15orf52	2	0.742973	0.025261		ANKLE2
101	KRTAP6-3	2	0.74284	0.0327688		SF3B5
102	SHOX	3	0.742739	0.0120491		SEH1L
103	BLM	3	0.741355	0.0314747		XRN2
104	KCNMA1	3	0.741147	0.0438342		DGCR8
105	GRXCR2	4	0.740357	0.0082831		ATP6V0D1
106	PLEKHA6	3	0.738578	0.0388013		PRIM2
107	PLBD2	3	0.737008	0.00523544		FBL
108	AIM2	4	0.733516	0.0361122		NOL12
109	ELOVL4	3	0.733203	0.0190967		PSMB1
110	TAF1A	3	0.733163	0.0275572		RPA3
111	CLPTM1	4	0.729719	0.00729763		EPRS
112	KHDRBS3	3	0.727663	0.0145912		ZC3H8
113	CENPH	3	0.725521	0.0386588		SNRPD2
114	MYOC	2	0.721242	0.0143747		PPP2R2A
115	IL5RA	4	0.719691	0.00193088		SRP54
116	ALG1L	2	0.717049	0.0265879		SRF
117	TIMM22	2	0.716738	0.0221158		USE1
118	ZRSR2	4	0.715824	0.0291202		NHP2
119	CLEC4G	3	0.714063	0.0391028		SNRPD1
120	ADAM12	3	0.71328	0.0128427		PMPCB
121	WBP1	3	0.713042	0.00213188		POLR1B
122	MT1A	2	0.712861	0.0279276		HNRNPC
123	ADAT2	4	0.712345	0.00196541		EXOSC8
124	GART	3	0.711875	0.0433955		DDX55
125	AQP4	4	0.707535	0.0122191		EXOSC9
126	BTBD9	3	0.706518	0.0250058		ANAPC11
127	SDF4	3	0.705782	0.0196014		RSL1D1
128	BORA	3	0.704052	0.00983239		RBM25
129	SEC16B	4	0.70364	0.00416457		CSTF3
130	SATB2	4	0.702252	0.0263357		TOMM40
131	LRRC42	4	0.702191	0.0266346		TNPO1
132	ATPAF2	4	0.700049	0.00211383		UXT
133	CCDC173	3	0.698668	0.0160542		ATP6V0B
134	GTF2A2	4	0.698291	0.0447537		SRSF1
135	DNPEP	3	0.698106	0.0280985		POLA1
136	ATRN	3	0.694301	0.0099907		VPS52
137	SPATA19	4	0.693264	0.00131533		CLP1
138	BCL9	3	0.693063	0.0417022		SNRPF
139	MYO18A	4	0.692453	0.014593		INTS4
140	RAB3IP	2	0.69029	0.0486316		PAFAH1B1
141	SMCO3	4	0.690226	0.0342782		SPC24
142	PARP4	3	0.690216	0.0377447		U2SURP
143	ZFYVE16	3	0.689105	0.0161386		UTP23
144	JOSD2	4	0.687577	0.00927429		SNW1
145	AFF1	3	0.686158	0.0137827		SRBD1
146	KIDINS220	3	0.684435	0.014875		MED8
147	ZNF92	4	0.684222	0.012914		BUD31
148	HSPB7	3	0.683737	0.0226992		RPA1
149	SMIM24	3	0.681216	0.0248019		NELFA
150	OR8G1	4	0.680349	0.00567525		ECD
151	TPH2	3	0.678562	0.0202641		TAF1B
152	PLEKHF2	3	0.67705	0.0181456		PDRG1
153	TSPAN11	2	0.675801	0.0225299		PTPN23
154	TMEM186	3	0.675744	0.0286049		NBAS
155	NKX1-1	4	0.673559	0.00272238		ITGB1
156	PANK4	2	0.673001	0.0473532		SREBF2
157	CNOT4	3	0.672465	0.0355531		ICE1
158	MLN	2	0.672418	0.0328892		ABCF1
159	MMP11	4	0.667521	0.00228136		POTEC
160	PBX2	3	0.667198	0.0116756		C3orf17
161	TXNDC9	3	0.666346	0.0372775		PRELID1
162	NEBL	4	0.666263	0.0465886		PAXBP1
163	SNAI1	4	0.664628	0.0188109		POLR1C
164	HDAC9	4	0.662028	0.0275929		NOL9
165	RAB40C	3	0.661817	0.00861269		DHX15
166	KLHL1	2	0.661496	0.0494608		MOCS3
167	C16orf47	4	0.660775	0.0111135		CCT7
168	GLT6D1	2	0.658541	0.0486773		RPF2
169	TOMM40L	4	0.658316	0.00904137		POLR3B
170	NVL	2	0.656565	0.0170921		DDX46
171	LCMT2	4	0.656319	0.0339206		EIF2B3
172	NLRP11	4	0.655514	0.0236726		ZNHIT2
173	TMEM178B	3	0.655509	0.0272329		ATP6V1A
174	FAM153A	4	0.653448	0.0149284		SPATA5L1
175	GSTM2	4	0.65302	0.00960093		NAPA
176	CCDC117	4	0.652657	0.00434963		KIAA1429
177	TMPRSS11B	4	0.652441	0.0417211		PABPC1
178	ZNF595	4	0.652212	0.0277197		PSMB2
179	RECQL4	4	0.651167	0.00320005		TSR2
180	ZDHHC20	4	0.650744	0.0418861		MIS18BP1
181	LRP11	4	0.650529	0.0352255		YAP1
182	BTBD10	3	0.644884	0.0431678		VPS13D
183	LYZL4	3	0.644357	0.0326242		TP53RK
184	ZMYND11	3	0.644009	0.0447069		RAD9A
185	OR4E2	4	0.643204	0.00252679		CCDC94
186	FGD4	2	0.642424	0.0196439		IPO11
187	C8G	2	0.640554	0.0186234		GRB2
188	KSR1	3	0.639312	0.0305159		ISCU
189	PTCHD2	3	0.639283	0.0434869		SFPQ
190	PHF14	4	0.638603	0.0111053		EXOSC4
191	TXLNG	4	0.637671	0.0495004		RAB6A
192	IFNA21	2	0.632186	0.00947847		HMGCS1
193	OR5J2	3	0.630306	0.0282788		HAUS3
194	MTM1	3	0.629761	0.0171468		IARS
195	UBE2D4	4	0.628464	0.0462847		HAUS5
196	LRRIQ4	4	0.628447	0.0358234		SRPRB
197	EGFR	4	0.627031	0.0342584		RER1
198	PSMD13	2	0.627006	0.0273214		HSD17B12
199	LECT2	4	0.626103	0.0265823		VPS53
200	FUT5	4	0.623025	0.00689739		CARS
201	SV2A	4	0.623018	0.000411323		NAA50
202	PRAMEF8	2	0.620568	0.0432932		MTBP
203	KBTBD3	4	0.620438	0.0406421		NFYC
204	AOAH	3	0.620286	0.00463471		TUBGCP3
205	BTNL9	4	0.619019	0.0179698		INTS1
206	DCK	3	0.617504	0.046944		NAA20
207	PKM	2	0.616734	0.0259281		PRPF38B
208	CCDC154	4	0.616584	0.0194259		MRPL40
209	RADIL	3	0.61621	0.0184511		POLR1D
210	ZNF799	4	0.615	0.0174489		RIC1
211	DPT	3	0.614335	0.0191898		EIF3I
212	C9orf152	4	0.611825	0.0475829		COPB1
213	GPR21	4	0.611208	0.0338576		GFER
214	SLC9A4	4	0.610625	0.00701499		RCC1
215	MGAT4D	4	0.61053	0.0358634		DDX31
216	ABHD14B	4	0.609102	0.0356543		PPP1R12A
217	PXYLP1	2	0.606678	0.0397689		ILF2
218	GALK1	3	0.605352	0.00798034		MON2
219	UBQLN4	3	0.602011	0.0309784		INTS10
220	TPBGL	3	0.601402	0.0292749		CDC7
221	TRIQK	4	0.599653	0.0476426		CHMP4B
222	OR2F1	4	0.59873	0.0222147		USP8
223	SYNDIG1L	4	0.598345	0.0259892		DGCR14
224	FSD2	2	0.597985	0.0296138		C19orf40
225	NUP153	2	0.597516	0.0453209		SQLE
226	KCNK13	4	0.596242	0.00814686		NIP7
227	AP5Z1	2	0.595115	0.0232949		WDR74
228	PAGE5	4	0.594498	0.0276648		TERF2
229	HMP19	4	0.593794	0.0252236		WDHD1
230	RNF208	3	0.593547	0.0206525		ZFX
231	ATG7	4	0.591534	0.0295138		PELP1
232	C5orf47	3	0.589954	0.0442249		GNB2L1
233	EBLN2	4	0.588398	0.0104538		SMARCB1
234	KIAA0408	4	0.587668	0.0481327		SCFD1
235	TMEM8C	4	0.587326	0.0143114		FDFT1
236	ZNF234	4	0.582862	0.0295655		DIMT1
237	WBP5	2	0.582363	0.0486126		ATP6V1B2
238	CYB561D1	4	0.58032	0.0464804		MRPL17
239	RAB3GAP1	2	0.579787	0.0403728		UBE2D3
240	FAM110D	4	0.579558	0.0140775		ORC3
241	GATA3	4	0.578913	0.0231418		EIF5B
242	TMX3	4	0.578722	0.0132373		SAP130
243	APOA2	3	0.578343	0.0445586		PRDM14
244	C17orf112	4	0.577375	0.0073596		EXOSC2
245	RNASE6	4	0.576579	0.00336129		MED10
246	NPNT	4	0.575823	0.00337112		MRPL57
247	UGT2B10	3	0.572583	0.0157956		AFG3L2
248	AKAP11	2	0.572424	0.0446897		SDE2
249	PABPC4	3	0.571021	0.03983		ANAPC15
250	OR4X1	4	0.570222	0.000909598		SHFM1
251	DUSP15	3	0.569445	0.0123701		MCM6
252	OR5D18	4	0.569201	0.025622		NCL
253	DNTTIP1	4	0.569118	0.0414645		DDOST
254	ZNF534	4	0.568585	0.023566		RPP21
255	EDA2R	4	0.567908	0.00559985		SNRNP25
256	TIMD4	3	0.567789	0.0267279		TRAF2
257	TRNT1	2	0.567365	0.0271174		TNPO3
258	DCLRE1A	4	0.567092	0.0162885		VPS28
259	CD44	3	0.56704	0.0389228		MRPS26
260	PRAMEF11	3	0.565441	0.0263946		NUP43
261	ANKRD45	4	0.565281	0.0378089		COG3
262	KRT72	4	0.564729	0.0202406		CENPM
263	LSP1	4	0.5629	0.0440861		KANSL2
264	SNAPIN	4	0.56152	0.00931921		NAA30
265	MGAT4A	4	0.561446	0.0202372		MRPS18A
266	CLEC11A	3	0.561034	0.0156751		GTF2H1
267	ANKRD36B	4	0.560615	0.0164472		ATP2A2
268	HNRNPR	3	0.559984	0.027074		RFC5
269	ZNF32	4	0.558868	0.0338874		PPP1CB
270	INSIG2	4	0.557278	0.0214751		NUP133
271	PIGL	4	0.555859	0.0104443		PHF5A
272	HES6	4	0.554612	0.0353554		COPS3
273	TEX9	4	0.55417	0.0209992		RPP14
274	OR7C1	4	0.554083	0.0397677		URM1
275	PSMB10	3	0.553975	0.034644		PHB2
276	DCT	4	0.553567	0.0373373		MED4
277	LTBP4	4	0.552034	0.0170761		CHAF1B
278	JRK	3	0.551717	0.0147635		CTU1
279	HAPLN3	3	0.551713	0.0250685		COPS6
280	BMPR2	4	0.551513	0.0235504		OPA1
281	AKAP4	4	0.549714	0.0138434		TRRAP
282	KCNS2	3	0.549374	0.0489236		MRPS10
283	ACOT4	3	0.548533	0.0489725		ABT1
284	NAPSA	4	0.548062	0.0159633		INTS6
285	CNFN	4	0.547523	0.00410332		MRPS12
286	SCAMP3	3	0.547062	0.0222493		ZNF236
287	SLC30A6	4	0.545366	0.0390811		UPF2
288	OR52H1	3	0.545079	0.0323154		TEX10
289	FXYD1	3	0.544777	0.0191965		DNAJC11
290	SCGB1D4	4	0.544695	0.0429096		RBM33
291	ACTR3B	3	0.543351	0.0164164		INTS7
292	HAVCR1	4	0.543178	0.0287687		RBX1
293	EPSTI1	3	0.542102	0.0420569		DIS3
294	C9orf91	4	0.541476	0.0464237		LTV1
295	LCE1F	4	0.540165	0.0141459		VWA9
296	LCOR	4	0.540106	0.0240967		CD3EAP
297	C3	4	0.539888	0.030134		DCTN2
298	ANKS4B	4	0.537595	0.0334859		NOL7
299	RNF133	3	0.537551	0.0263438		MRPL22
300	LST1	2	0.535188	0.0440193		APBB1
301	BMP6	4	0.534092	0.00937936		RPAP2
302	TOX3	4	0.533715	0.0207519		TRAPPC11
303	KLHL12	4	0.5332	0.0185706		YME1L1
304	HIST2H2BF	2	0.532832	0.0406219		TAZ
305	FOXC2	3	0.532116	0.0320532		DDX6
306	NKAIN4	2	0.531921	0.0465027		PPP1R8
307	PJA2	4	0.529465	0.00468384		PMF1-BGLAP
308	TOM1L2	4	0.529051	0.0486234		SNAPC4
309	SPINT4	3	0.527997	0.0142291		KIAA0020
310	C2orf91	4	0.527962	0.048222		KIF4A
311	C1orf87	4	0.527962	0.0241603		RPLP0
312	OR2S2	3	0.526621	0.0173991		SEC16A
313	PPP1R2	3	0.52638	0.031544		TOMM22
314	S100A6	4	0.525795	0.0191769		NUTF2
315	RNF217	3	0.525529	0.0374295		TANGO6
316	RHEBL1	4	0.524921	0.0221928		DTL
317	FAM227B	4	0.522111	0.0193389		ARPC2
318	NUDT2	4	0.521813	0.033689		ZNF335
319	FIGNL2	3	0.520923	0.0233602		GRWD1
320	TCN2	3	0.519155	0.0223463		ABCE1
321	GPR176	4	0.519046	0.0197737		RIOK1
322	VN1R2	3	0.518574	0.0388939		VPS37A
323	ZNF765	4	0.517462	0.018993		NKAP
324	MIF4GD	4	0.517315	0.0197369		IER3IP1
325	GJD3	4	0.516929	0.0255626		COPA
326	GSTM1	4	0.514532	0.0364996		TUBGCP2
327	RNF130	3	0.514165	0.0341921		CENPJ
328	APOBEC3C	4	0.510996	0.0468992		NELFCD
329	JKAMP	4	0.510938	0.0241324		PTCD3
330	SHISA9	3	0.510225	0.0172058		TIMM9
331	GAREML	3	0.510035	0.0460931		SF3B1
332	RNASEK	4	0.509468	0.0118825		YKT6
333	DCAF7	4	0.508271	0.0254227		SF3A2
334	SSTR2	3	0.506713	0.0210802		COG4
335	ZFP2	4	0.50671	0.00858731		EIF1AX
336	APOL1	4	0.505971	0.00586926		EMG1
337	HRH2	4	0.505859	0.0122706		H2AFZ
338	REEP4	3	0.505816	0.0336869		NOB1
339	P2RX4	4	0.503621	0.0317782		TAF2
340	ACOT11	4	0.502741	0.0366796		RBMX
341	FURIN	4	0.502725	0.0339537		DDX54
342	MAGEA3	3	0.50224	0.0302158		FANCB
343	AVPR1A	4	0.502063	0.037993		BUB3
344	CCDC124	4	0.501851	0.0180702		FANCL
345	REXO1	4	0.501754	0.0390123		SMC2
346	AVEN	4	0.501336	0.0303296		ATP6AP2
347	MTRNR2L10	4	0.499443	0.0363146		PMVK
348	RAET1L	3	0.498573	0.0475994		BOP1
349	KIF18A	2	0.497498	0.030031		CDC73
350	FLNA	4	0.496041	0.0445654		CENPC
351	MPRIP	4	0.494945	0.0429372		IPO13
352	FNDC7	4	0.494786	0.0478556		SNRPA1
353	PLOD1	3	0.492017	0.023832		RUVBL2
354	HOOK3	4	0.488984	0.0127296		ACTR1A
355	SYNJ2BP-COX16	4	0.487147	0.0372893		RPS28
356	CNNM2	4	0.48653	0.011475		DCLRE1B
357	PCSK1	4	0.485402	0.0497142		ACTR10
358	HSFY1	4	0.484878	0.0196716		WBSCR22
359	ETV7	4	0.483973	0.048128		ASUN
360	TMEM128	3	0.482534	0.0411136		NCAPD3
361	HERC3	3	0.481788	0.0285317		PSMD4
362	MAP4K2	4	0.480991	0.024639		LSG1
363	MGST2	4	0.480136	0.020987		MCM10
364	ZFAT	4	0.479646	0.0403571		TUFM
365	PRKAG2	4	0.479469	0.00238553		POLA2
366	OR51A4	4	0.477679	0.0451072		HNRNPU
367	CHRD	3	0.477228	0.0363345		CEPT1
368	XRCC6	2	0.476262	0.0469244		RPF1
369	ADAT3	4	0.475265	0.0447384		TUBGCP6
370	TMEM233	4	0.474222	0.0244391		LSM6
371	SYNGR2	4	0.473854	0.0264209		RIOK2
372	TRIP6	2	0.472516	0.0313471		RPAP1
373	ADAMTS19	4	0.47144	0.00580413		EIF2B4
374	WFDC13	4	0.471419	0.0276741		HUWE1
375	ADAM11	3	0.470423	0.0252375		VPS33A
376	SPEN	4	0.469551	0.0473565		EIF4E
377	AGPAT2	2	0.469499	0.0411082		NOP14
378	MMD2	4	0.467645	0.0160152		GPX4
379	KEAP1	4	0.467175	0.0406724		WDR33
380	HTN1	4	0.46337	0.0285564		RNF25
381	P3H3	3	0.461975	0.0157379		RSL24D1
382	BHLHA9	3	0.461645	0.0234923		VDAC2
383	GLS	2	0.460601	0.0455164		POLR1E
384	NOD2	4	0.459576	0.0331567		LONP1
385	C1QL3	4	0.458997	0.0343413		EIF4G2
386	TMEM241	4	0.458263	0.0176904		ATP6V1E1
387	NANOGNB	3	0.457673	0.0336323		SCAP
388	TVP23B	4	0.457656	0.0248348		GAPDH
389	MESP2	4	0.456951	0.0269592		CCT5
390	TIMM10B	4	0.455841	0.0314573		MRPL41
391	RNF135	4	0.455497	0.0179988		EXO1
392	OR51S1	4	0.454909	0.0103031		DPF2
393	TET3	3	0.453366	0.0414671		ERCC3
394	MDFI	3	0.452988	0.042827		WDR89
395	SKA1	4	0.450121	0.0272822		VASN
396	SOS2	4	0.448481	0.0449758		COPS5
397	ZNF556	4	0.447815	0.0261537		HNRNPF
398	TLR6	4	0.447358	0.0083383		PPWD1
399	NEXN	4	0.446187	0.0183535		GPN2
400	PPP2CB	4	0.44393	0.0368391		TAF7
401	C1QTNF2	3	0.443659	0.0401708		TIMM17A
402	SPTLC3	4	0.443109	0.0301533		NSL1
403	PHYHIPL	4	0.443056	0.0498447		PCBP2
404	C7orf50	4	0.442052	0.0191468		SRP68
405	TFAP2E	4	0.440795	0.042288		STT3B
406	PRSS16	4	0.440296	0.0238802		DLG5
407	ZNF141	4	0.439121	0.036173		GGPS1
408	SPANXN5	4	0.437295	0.0239249		ATP6V1G1
409	APOBEC3B	4	0.435348	0.0379111		CHMP6
410	KCNA7	3	0.432837	0.0280966		TINF2
411	EXPH5	4	0.431059	0.0261195		SART3
412	HSF2BP	4	0.430873	0.0458471		TSG101
413	DEFB4A	2	0.430386	0.0355306		CLTC
414	ZNF730	4	0.429405	0.0324758		DCTN4
415	ZNF501	3	0.427935	0.0496505		RRP15
416	FBXO5	4	0.427213	0.0148924		TBCC
417	TNP1	3	0.42475	0.0389577		E4F1
418	FAM184B	4	0.422961	0.0486499		CFL1
419	GABBR2	2	0.422927	0.04434		RRS1
420	FLG	4	0.4217	0.0400293		MCRS1
421	CT45A1	2	0.421523	0.0453248		QARS
422	UGT1A1	4	0.420477	0.0333132		POLR2G
423	MUM1L1	4	0.419648	0.0366559		SYS1
424	RNF214	4	0.418172	0.0426398		HAUS6
425	AMELY	4	0.41636	0.0408571		DYNC1H1
426	PTAFR	4	0.416327	0.0212688		RCL1
427	IP6K2	4	0.41583	0.0400868		ELP5
428	DAPP1	4	0.415809	0.0389372		TSR1
429	RAD18	4	0.414161	0.0478226		LRR1
430	TBCCD1	3	0.412246	0.0428437		YARS
431	PLA2G2A	3	0.411673	0.0488536		INTS2
432	BTBD8	3	0.40969	0.0288877		PHAX
433	LOC339862	4	0.40956	0.0170421		PRDM10
434	LYG1	4	0.408805	0.0320706		WDR43
435	SMO	3	0.407224	0.0372824		GINS2
436	ESX1	4	0.406917	0.0216277		MCM5
437	BEND4	4	0.405592	0.0406547		GATAD2A
438	NKX2-3	4	0.405543	0.0432979		HNRNPL
439	LAMP1	4	0.404608	0.0254417		SPATA5
440	PRSS55	4	0.404486	0.0332584		SRCAP
441	SAP30L	4	0.403816	0.0223114		POLE2
442	POMK	4	0.403083	0.0240615		ANHX
443	MRC1	4	0.400961	0.00933559		COPS2
444	ZNF585B	4	0.399668	0.028129		OSGEP
445	SNX21	4	0.399246	0.0137634		ATP6V1H
446	GPATCH2L	4	0.398983	0.0481846		SPIDR
447	RLN1	4	0.398267	0.0171297		SEPHS1
448	CNIH2	4	0.394511	0.0379266		MIS12
449	CYS1	4	0.393523	0.0397534		BRF1
450	ZNF746	3	0.392543	0.0436487		MAD2L1BP
451	MMP20	4	0.391712	0.0227562		MID1IP1
452	ZFP36L2	4	0.389766	0.0345959		NUMA1
453	LARGE	4	0.387397	0.0250345		KIF20B
454	ZDHHC11	3	0.381113	0.0305891		TUBB
455	TNKS1BP1	3	0.380705	0.0109218		BUB1B
456	MIF	4	0.378856	0.0246466		RPS25
457	EPB41L4B	4	0.377561	0.0170991		UBAP2L
458	MOB1B	4	0.376926	0.0222578		CKAP5
459	PTX4	3	0.373127	0.0196468		NCAPD2
460	INPP4A	4	0.372479	0.0375854		GRPEL1
461	OR4K14	4	0.372428	0.0497963		THG1L
462	KRTAP10-8	4	0.372055	0.0432889		MCM3
463	TEX15	4	0.370096	0.0106003		DDX21
464	OR7C2	4	0.369271	0.0337475		RPS9
465	CBFB	3	0.365386	0.0338404		HEATR1
466	C22orf29	3	0.363937	0.0447033		SKP1
467	C10orf111	3	0.360304	0.0337662		GINS4
468	OR5H1	4	0.358766	0.0496456		HARS
469	ZNF441	4	0.354308	0.0361495		HYPK
470	DOC2A	3	0.353679	0.0336243
471	SYT16	3	0.353079	0.0204435
472	ALDH9A1	3	0.352818	0.0375544
473	MYO6	4	0.344775	0.0421021
474	INSIG1	3	0.337138	0.0360799
475	MMP15	4	0.334339	0.0290632
476	AGTPBP1	4	0.324568	0.0196115
477	ANTXRL	2	0.322315	0.040734
478	SNTB2	4	0.320486	0.0371846
479	KLK10	4	0.317009	0.0307377
480	TNFRSF10A	3	0.306627	0.047139
481	EEF1A2	4	0.30617	0.0436088
482	SSPO	4	0.297226	0.044623
483	OSBPL10	4	0.294098	0.0471939
484	NASP	4	0.293166	0.0289367
485	TROAP	4	0.291405	0.0245151
486	ATG10	3	0.285636	0.0495141
487	WNT7B	3	0.275894	0.0462445
488	RAB28	4	0.27226	0.0394775
489	ZNF708	3	0.258977	0.035085
490	GPSM1	4	0.24723	0.0496916
491	SERPINB3	4	0.243729	0.0432933
492	EFCAB5	4	0.234529	0.0485801
493	RARRES3	4	0.208635	0.0450528
494	SLC16A1	4	0.190571	0.0201536
495	ALG2	2	0.18377	0.0420563

## Sheet: SuppTable3
Abbreviation	Inhibitor	Molecular Target	Pathway	Dose used in Secondary Validation	Reference
VTP	VTP50469	Menin	Menin-MLL interaction	10 uM	PMID: 31821784
A-395	A-395	EED	PRC2	10 uM	PMID: 28135237
GSK	GSK343	EZH2		1 uM	PMID: 24900432
TAZ	Tazemetostat (EPZ-6438)	EZH2		10 uM	PMID: 24563539
PRT	PRT4165	Bmi1/Ring1A	PRC1	10 uM	PMID: 23902761
UNC	UNC3866	CBX7		1 uM	PMID: 26807715
DEV	Devimistat (CPI-613)	KGDHC	TCA cycle	1 uM	PMID: 24612826
SUC	Succinyl phosphonate	KGDHC		10 uM	PMID: 8612743
OLIGO	Oligomycin	ATP synthase	Electron transport chain	0.01 uM	PMID: 13618041
A5	Atpenin A5	SDH	TCA cycle/Electron transport chain	0.01 uM	PMID: 12515859

## Sheet: SuppTable4
Ectoderm	Mesoderm	Endoderm
ASCL1	ALOX15	CDH20
COL2A1	CDX2	CPLX2
DMBX1	COLEC10	EOMES
DRD4	EOMES	FGF4
EN1	FGF4	FOXA1
GLI1	FOXF1	FOXA2
LMX1A	GATA4	FOXH1
NEUROG1	HAND1	FOXP2
NOS2	HAND2	GATA4
NR2F1	HEY1	GATA6
NR2F2	HOPX	HHEX
OTX2	MEF2C	HNF1B
PAPLN	MESP1	KLF5
PAX3	NKX2-5	MIXL1
PAX6	NR5A2	NODAL
POU4F1	PDGFRA	NR5A2
PRKCA	PTHLH	PHOX2B
SDC2	SNAI2	POU3F3
SNAI2	SRF	PRDM1
SOX1	TAL1	PTHLH
SOX10	TBX3	SMAD2
WNT1	TBX5	SOX17
ZBTB16	TBXT	TBXT

## Sheet: SuppTable5
Primer	Sequence (5'-3')
GAPDH, forward	ATGTTCGTCATGGGTGTGAA
GAPDH, reverse	AGGGGTGCTAAGCAGTTGGT
Cas9, forward	CCGAAGAGGTCGTGAAGAAG
Cas9, reverse	GCCTTATCCAGTTCGCTCAG
PAX6, forward	CTGAGGAATCAGAGAAGACAGGC
PAX6, reverse	ATGGAGCCAGATGTGAAGGAGG
ZBTB16, forward	GAGCTTCCTGATAACGAGGCTG
ZBTB16, reverse	AGCCGCAAACTATCCAGGAACC
MAP2, forward	AGGCTGTAGCAGTCCTGAAAGG
MAP2, reverse	CTTCCTCCACTGTGACAGTCTG
DACH1, forward	TGGAGCAGACTCTGAAAACGGG
DACH1, reverse	GGTGGTTCATCTGGCTCATTGC
EMX2, forward	GCTCATCCACCGCTACCGATAT
EMX2, reverse	TTCTCAAAGGCGTGTTCCAGCC
NR2F1, forward	TGCCTCAAAGCCATCGTGCTGT
NR2F1, reverse	CAGCAGCAGTTTGCCAAAACGG
HES4, forward	GAGCGCGTATTAACGAGAGCCT
HES4, reverse	CTCACGGTCATCTCCAGGATGT
EOMES, forward	AAATGGGTGACCTGTGGCAAAGC
EOMES, reverse	CTCCTGTCTCATCCAGTGGGAA
FOXA2, forward	GGAACACCACTACGCCTTCAAC
FOXA2, reverse	AGTGCATCACCTGTTCGTAGGC
GATA6, forward	GCCACTACCTGTGCAACGCCT
GATA6, reverse	CAATCCAAGCCGCCGTGATGAA
SOX17, forward	ACGCTTTCATGGTGTGGGCTAAG
SOX17, reverse	GTCAGCGCCTTCCACGACTTG
MESP1, forward	AGCTGCACCCGAGCCGCGC
MESP1, reverse	ATCCAGGTCTCCAACAGAGCCA
TBX5, forward	ACAACCACCTGGACCCATTTGG
TBX5, reverse	GGAAAGACGTGAGTGCAGAACG
MYH6, forward	GGAAGACAAGGTCAACAGCCTG
MYH6, reverse	TCCAGTTTCCGCTTTGCTCGCT
TNNT2, forward	AAGAGGCAGACTGAGCGGGAAA
TNNT2, reverse	AGATGCTCTGCCACAGCTCCTT
PDGFRa, forward	GACTTTCGCCAAAGTGGAGGAG
PDGFRa, reverse	AGCCACCGTGAGTTCAGAACGC

## Sheet: SuppTable6
CXCR4 MFI		rep1		rep2		rep3
Sample	Day	NT/KO	Dendra2	NT/KO	Dendra2	NT/KO	Dendra2
NT	1	163	169	170	176	147	151
MEN1 KO	1	173	176	166	176	148	153
SUZ12 KO	1	178	173	168	175	149	148
Double KO	1	192	167	230	192	210	151
NT	2	339	312	219	208	244	240
MEN1 KO	2	405	305	245	207	309	223
SUZ12 KO	2	1170	340	768	209	834	224
Double KO	2	883	249	941	231	730	198
NT	3	1662	1203	1064	1017	2365	2200
MEN1 KO	3	1668	1187	1425	1059	2427	1872
SUZ12 KO	3	3906	1145	3203	935	3486	1720
Double KO	3	2378	698	3949	1081	2155	1000
GATA6 MFI		rep1		rep2		rep3
Sample	Day	NT/KO	Dendra2	NT/KO	Dendra2	NT/KO	Dendra2
NT	1	1088	1071	454	401	405	394
MEN1 KO	1	1044	889	300	201	354	282
SUZ12 KO	1	2358	924	861	258	1137	342
Double KO	1	1760	651	1060	430	1274	353
NT	2	2131	2552	1426	1412	2403	2254
MEN1 KO	2	2029	3047	1333	1232	1769	1424
SUZ12 KO	2	1273	1865	1290	1378	2079	1940
Double KO	2	1888	2673	1654	2036	1729	1771
NT	3	1156	1353	845	886	1749	1763
MEN1 KO	3	1343	1568	632	649	1387	1478
SUZ12 KO	3	2078	1576	1516	869	1815	1465
Double KO	3	1620	1672	1263	685	1628	1805
SIRPA MFI	day 7			day 9
Sample	rep1	rep2	rep3	rep1	rep2	rep3
Vehicle	190	191	199	280	253	257
MEN1i	268	242	281	414	424	420
EZH2i	342	316	362	613	528	592
Combo	449	460	434	757	606	658
cTnT MFI	day 7		day 9
Sample	rep1	rep2	rep1	rep2
Vehicle	7208	7868	15372	17399
MEN1i	9778	11617	18912	18500
EZH2i	12707	14600	24989	28790
Combo	13230	17467	33205	26453

## Sheet: SuppTable7
Fig 5d. CXCR4 at day 2								Extended Fig. 7g. SOX17 at day 2
Tukey's multiple comparisons test	Mean Diff.	95.00% CI of diff.	Below threshold?	Summary	Adjusted P Value			Tukey's multiple comparisons test	Mean Diff.	95.00% CI of diff.	Below threshold?	Summary	Adjusted P Value
Vehicle vs. MEN1i	-7.15	-16.03 to 1.725	No	ns	0.1428	A-B		Vehicle vs. MEN1i	0.22	-7.833 to 8.273	No	ns	0.9998	A-B
Vehicle vs. EZH2i	-22	-30.88 to -13.12	Yes	****	<0.0001	A-C		Vehicle vs. EZH2i	-10.72	-18.77 to -2.667	Yes	**	0.0076	A-C
Vehicle vs. MEN1i+EZH2i	-28.27	-37.14 to -19.39	Yes	****	<0.0001	A-D		Vehicle vs. MEN1i+EZH2i	-17.52	-25.57 to -9.467	Yes	****	<0.0001	A-D
MEN1i vs. EZH2i	-14.85	-23.73 to -5.975	Yes	***	0.0008	B-C		MEN1i vs. EZH2i	-10.94	-18.99 to -2.887	Yes	**	0.0064	B-C
MEN1i vs. MEN1i+EZH2i	-21.12	-29.99 to -12.24	Yes	****	<0.0001	B-D		MEN1i vs. MEN1i+EZH2i	-17.74	-25.79 to -9.687	Yes	****	<0.0001	B-D
EZH2i vs. MEN1i+EZH2i	-6.267	-15.14 to 2.608	No	ns	0.2299	C-D		EZH2i vs. MEN1i+EZH2i	-6.8	-14.85 to 1.253	No	ns	0.114	C-D
Fig 5d. GATA6 at day 1								Extended Fig. 8a. EOMES at day 3
Tukey's multiple comparisons test	Mean Diff.	95.00% CI of diff.	Below threshold?	Summary	Adjusted P Value			Tukey's multiple comparisons test	Mean Diff.	95.00% CI of diff.	Below threshold?	Summary	Adjusted P Value
Vehicle vs. MEN1i	-5.76	-22.36 to 10.84	No	ns	0.7555	A-B		Vehicle vs. MEN1i	0.04081	0.01843 to 0.06319	Yes	**	0.0022	A-B
Vehicle vs. EZH2i	-15.82	-32.42 to 0.7771	No	ns	0.0645	A-C		Vehicle vs. EZH2i	0.05043	0.02541 to 0.07545	Yes	**	0.0012	A-C
Vehicle vs. MEN1i+EZH2i	-25.52	-42.12 to -8.923	Yes	**	0.0023	A-D		Vehicle vs. MEN1i+EZH2i	0.06291	0.04054 to 0.08529	Yes	***	0.0002	A-D
MEN1i vs. EZH2i	-10.06	-26.66 to 6.537	No	ns	0.3393	B-C		MEN1i vs. EZH2i	0.009618	-0.01540 to 0.03464	No	ns	0.6059	B-C
MEN1i vs. MEN1i+EZH2i	-19.76	-36.36 to -3.163	Yes	*	0.0171	B-D		MEN1i vs. MEN1i+EZH2i	0.0221	-0.0002729 to 0.04448	No	ns	0.0527	B-D
EZH2i vs. MEN1i+EZH2i	-9.7	-26.30 to 6.897	No	ns	0.3694	C-D		EZH2i vs. MEN1i+EZH2i	0.01249	-0.01253 to 0.03750	No	ns	0.4118	C-D
Fig 5e. Contraction at day 7								Extended Fig. 8a. MESP1 at day 3
Tukey's multiple comparisons test	Mean Diff.	95.00% CI of diff.	Below threshold?	Summary	Adjusted P Value			Tukey's multiple comparisons test	Mean Diff.	95.00% CI of diff.	Below threshold?	Summary	Adjusted P Value
Vehicle vs. MEN1i	-27.78	-96.68 to 41.13	No	ns	0.5928	A-B		Vehicle vs. MEN1i	0.0163	0.01054 to 0.02206	Yes	***	0.0001	A-B
Vehicle vs. EZH2i	-55.56	-124.5 to 13.35	No	ns	0.1199	A-C		Vehicle vs. EZH2i	0.02169	0.01525 to 0.02813	Yes	****	<0.0001	A-C
Vehicle vs. MEN1i+EZH2i	-83.33	-152.2 to -14.43	Yes	*	0.0198	A-D		Vehicle vs. MEN1i+EZH2i	0.02785	0.02209 to 0.03361	Yes	****	<0.0001	A-D
MEN1i vs. EZH2i	-27.78	-96.68 to 41.12	No	ns	0.5927	B-C		MEN1i vs. EZH2i	0.005388	-0.001051 to 0.01183	No	ns	0.1013	B-C
MEN1i vs. MEN1i+EZH2i	-55.56	-124.5 to 13.35	No	ns	0.1199	B-D		MEN1i vs. MEN1i+EZH2i	0.01155	0.005795 to 0.01731	Yes	**	0.0013	B-D
EZH2i vs. MEN1i+EZH2i	-27.78	-96.68 to 41.13	No	ns	0.5927	C-D		EZH2i vs. MEN1i+EZH2i	0.006166	-0.0002726 to 0.01261	No	ns	0.06	C-D
Fig 5f. SIRPA at day 7								Extended Fig. 8a. PDGFRA at day 3
Tukey's multiple comparisons test	Mean Diff.	95.00% CI of diff.	Below threshold?	Summary	Adjusted P Value			Tukey's multiple comparisons test	Mean Diff.	95.00% CI of diff.	Below threshold?	Summary	Adjusted P Value
Vehicle vs. MEN1i	-19.73	-33.82 to -5.643	Yes	**	0.0088	A-B		Vehicle vs. MEN1i	-0.05275	-0.1350 to 0.02954	No	ns	0.2348	A-B
Vehicle vs. EZH2i	-33.47	-47.56 to -19.38	Yes	***	0.0003	A-C		Vehicle vs. EZH2i	-0.1708	-0.2628 to -0.07875	Yes	**	0.002	A-C
Vehicle vs. MEN1i+EZH2i	-46.67	-60.76 to -32.58	Yes	****	<0.0001	A-D		Vehicle vs. MEN1i+EZH2i	-0.1461	-0.2283 to -0.06376	Yes	**	0.0026	A-D
MEN1i vs. EZH2i	-13.73	-27.82 to 0.3570	No	ns	0.0561	B-C		MEN1i vs. EZH2i	-0.118	-0.2100 to -0.02600	Yes	*	0.0156	B-C
MEN1i vs. MEN1i+EZH2i	-26.93	-41.02 to -12.84	Yes	**	0.0013	B-D		MEN1i vs. MEN1i+EZH2i	-0.0933	-0.1756 to -0.01101	Yes	*	0.0285	B-D
EZH2i vs. MEN1i+EZH2i	-13.2	-27.29 to 0.8903	No	ns	0.0665	C-D		EZH2i vs. MEN1i+EZH2i	0.0247	-0.06730 to 0.1167	No	ns	0.811	C-D
Fig.5h. HuC/D at day 25, left								Extended Fig. 8a. TBX5 at day 5
Tukey's multiple comparisons test	Mean Diff.	95.00% CI of diff.	Below threshold?	Summary	Adjusted P Value			Tukey's multiple comparisons test	Mean Diff.	95.00% CI of diff.	Below threshold?	Summary	Adjusted P Value
NT ctrl vs. MEN1 KO	-21.27	-50.80 to 8.262	No	ns	0.1755	A-B		Vehicle vs. MEN1i	-0.006198	-0.03661 to 0.02422	No	ns	0.9035	A-B
NT ctrl vs. SUZ12 KO	-22.94	-52.47 to 6.596	No	ns	0.1368	A-C		Vehicle vs. EZH2i	-0.05814	-0.09215 to -0.02414	Yes	**	0.0033	A-C
NT ctrl vs. Double KO	-36.74	-66.28 to -7.211	Yes	*	0.017	A-D		Vehicle vs. MEN1i+EZH2i	-0.04659	-0.07701 to -0.01618	Yes	**	0.0061	A-D
MEN1 KO vs. SUZ12 KO	-1.666	-31.20 to 27.87	No	ns	0.9977	B-C		MEN1i vs. EZH2i	-0.05195	-0.08595 to -0.01794	Yes	**	0.0062	B-C
MEN1 KO vs. Double KO	-15.47	-45.01 to 14.06	No	ns	0.3932	B-D		MEN1i vs. MEN1i+EZH2i	-0.04039	-0.07081 to -0.009982	Yes	*	0.013	B-D
SUZ12 KO vs. Double KO	-13.81	-43.34 to 15.73	No	ns	0.4816	C-D		EZH2i vs. MEN1i+EZH2i	0.01155	-0.02245 to 0.04555	No	ns	0.6874	C-D
Fig.5h. HuC/D at day 25, right								Extended Fig. 8a. TNNT2 at day 5
Tukey's multiple comparisons test	Mean Diff.	95.00% CI of diff.	Below threshold?	Summary	Adjusted P Value			Tukey's multiple comparisons test	Mean Diff.	95.00% CI of diff.	Below threshold?	Summary	Adjusted P Value
Vehicle vs. MEN1i	-8.744	-23.98 to 6.490	No	ns	0.3241	A-B		Vehicle vs. MEN1i	-1.59	-7.886 to 4.706	No	ns	0.8488	A-B
Vehicle vs. EZH2i	-9.325	-24.56 to 5.909	No	ns	0.2779	A-C		Vehicle vs. EZH2i	-2.835	-9.131 to 3.460	No	ns	0.5103	A-C
Vehicle vs. MEN1i+EZH2i	-16.23	-31.46 to -0.9934	Yes	*	0.0373	A-D		Vehicle vs. MEN1i+EZH2i	-4.437	-10.73 to 1.859	No	ns	0.1878	A-D
MEN1i vs. EZH2i	-0.5806	-15.81 to 14.65	No	ns	0.9993	B-C		MEN1i vs. EZH2i	-1.246	-7.542 to 5.050	No	ns	0.9183	B-C
MEN1i vs. MEN1i+EZH2i	-7.483	-22.72 to 7.751	No	ns	0.4431	B-D		MEN1i vs. MEN1i+EZH2i	-2.847	-9.143 to 3.449	No	ns	0.5071	B-D
EZH2i vs. MEN1i+EZH2i	-6.902	-22.14 to 8.331	No	ns	0.5057	C-D		EZH2i vs. MEN1i+EZH2i	-1.601	-7.897 to 4.694	No	ns	0.8461	C-D
Fig.5i. SOX2 at day 25, left								Extended Fig. 8a. MYH6 at day 5
Tukey's multiple comparisons test	Mean Diff.	95.00% CI of diff.	Below threshold?	Summary	Adjusted P Value			Tukey's multiple comparisons test	Mean Diff.	95.00% CI of diff.	Below threshold?	Summary	Adjusted P Value
NT ctrl vs. MEN1 KO	8.647	-25.16 to 42.46	No	ns	0.844	A-B		Vehicle vs. MEN1i	-1.96	-4.398 to 0.4775	No	ns	0.1167	A-B
NT ctrl vs. SUZ12 KO	14.44	-19.37 to 48.25	No	ns	0.5505	A-C		Vehicle vs. EZH2i	-2.138	-4.864 to 0.5872	No	ns	0.1271	A-C
NT ctrl vs. Double KO	24.45	-9.362 to 58.26	No	ns	0.1734	A-D		Vehicle vs. MEN1i+EZH2i	-1.777	-4.215 to 0.6609	No	ns	0.1617	A-D
MEN1 KO vs. SUZ12 KO	5.79	-28.02 to 39.60	No	ns	0.9444	B-C		MEN1i vs. EZH2i	-0.1781	-2.904 to 2.548	No	ns	0.9961	B-C
MEN1 KO vs. Double KO	15.8	-18.01 to 49.61	No	ns	0.4818	B-D		MEN1i vs. MEN1i+EZH2i	0.1834	-2.254 to 2.621	No	ns	0.9941	B-D
SUZ12 KO vs. Double KO	10.01	-23.80 to 43.82	No	ns	0.781	C-D		EZH2i vs. MEN1i+EZH2i	0.3615	-2.364 to 3.087	No	ns	0.9697	C-D
Fig.5i. SOX2 at day 25, right								Extended Fig. 9e. MAP2 at day 25, top
Tukey's multiple comparisons test	Mean Diff.	95.00% CI of diff.	Below threshold?	Summary	Adjusted P Value			Tukey's multiple comparisons test	Mean Diff.	95.00% CI of diff.	Below threshold?	Summary	Adjusted P Value
Vehicle vs. MEN1i	14.08	0.7238 to 27.44	Yes	*	0.0392	A-B		Vehicle vs. MEN1i	-5.273	-22.56 to 12.02	No	ns	0.7661	A-B
Vehicle vs. EZH2i	15.74	2.379 to 29.10	Yes	*	0.0227	A-C		Vehicle vs. EZH2i	-5.876	-23.16 to 11.41	No	ns	0.7059	A-C
Vehicle vs. MEN1i+EZH2i	17.62	4.262 to 30.98	Yes	*	0.0124	A-D		Vehicle vs. MEN1i+EZH2i	-10.29	-27.58 to 6.995	No	ns	0.2975	A-D
MEN1i vs. EZH2i	1.655	-11.71 to 15.02	No	ns	0.9774	B-C		MEN1i vs. EZH2i	-0.6022	-17.89 to 16.69	No	ns	0.9995	B-C
MEN1i vs. MEN1i+EZH2i	3.538	-9.823 to 16.90	No	ns	0.8306	B-D		MEN1i vs. MEN1i+EZH2i	-5.02	-22.31 to 12.27	No	ns	0.7904	B-D
EZH2i vs. MEN1i+EZH2i	1.883	-11.48 to 15.24	No	ns	0.9675	C-D		EZH2i vs. MEN1i+EZH2i	-4.418	-21.71 to 12.87	No	ns	0.8444	C-D
								Extended Fig. 9e. MAP2 at day 25, bottom
								Tukey's multiple comparisons test	Mean Diff.	95.00% CI of diff.	Below threshold?	Summary	Adjusted P Value
								NT ctrl vs. MEN1 KO	-5.934	-31.08 to 19.21	No	ns	0.8718	A-B
								NT ctrl vs. SUZ12 KO	-8.426	-33.57 to 16.72	No	ns	0.7143	A-C
								NT ctrl vs. Double KO	-12.84	-37.99 to 12.30	No	ns	0.4128	A-D
								MEN1 KO vs. SUZ12 KO	-2.492	-27.64 to 22.65	No	ns	0.9881	B-C
								MEN1 KO vs. Double KO	-6.91	-32.06 to 18.24	No	ns	0.8153	B-D
								SUZ12 KO vs. Double KO	-4.418	-29.56 to 20.73	No	ns	0.9404	C-D
