# Supplementary material for: Genome-wide CRISPR screen identifies Menin and SUZ12 as regulators of human developmental timing
Source: Nat Cell Biol. 2025 Sep 2;27(9):1411–21. doi: 10.1038/s41556-025-01751-5 (PMC12431854; doi:10.1038/s41556-025-01751-5)
Supplement: Supplementary file 3 — Statistical source data. [file 41556_2025_1751_MOESM3_ESM.xlsx]

## Sheet: Fig 1
Fig.1b
	PAX6 mRNA					PAX6::H2B-GFP+ (%)
	rep 1	rep 2	rep 3			rep 1	rep 2	rep 3	rep 4
d0	16.2863	19.0339	21.7285		d0	1.04	1.01	1.01	0.88
d1	9.68327	11.374	4.94353		d1	1.56	2.76	1.1	1.03
d2	19.9048	14.9775	25.0154		d2	2.54	9.13	1.91	1.8
d3	1431.59	1583.61	1208.03		d3	2.41	8.6	6.91	7.73
d4	3983.02	4131.63	4488.48		d4	14.2	36.6	9.74	48.2
d5	7601.7	7228.97	7513.8		d5	38.6	69.7	56.3	71.7
d6	10023.9	8968.28	8969.9		d6	54.8	89.7	74.6	93.4
d7	12098.6	11700.8	11508.1		d7	77.2	94.4	91.9	97.4
d8	11912.2	12220.2	11105.4		d8	93	97.4	97.6	98.7
d9	11490.8	12492.8	11145.6		d9	97.7	95.8	98.5	99.1
d10	11497.9	11423.6	9471.02		d10	99.5	98.5	99.6	99

## Sheet: Fig 2
Fig.2e
Cluster 1	1.NT.d0	1.NT.d4	1.NT.d8	1.SUZ12.d0	1.SUZ12.d4	1.SUZ12.d8		PAX6	1. NT			1. SUZ12 KO			2. NT			2. MEN1 KO
mean	-1.10251	-0.492603	0.797599	-1.08355	-0.18992	0.945575		d0	18.2507	21.4688	24.5553	21.312	29.4395	35.9974	22.7827	44.7767	31.7745	28.4788	34.5164	23.5727
stdev	0.273999	0.314472	0.38488	0.300927	0.440868	0.749751		d4	4501.86	4598.31	4989.75	8035.49	7957.38	8958.84	5874.1	5741.87	5874.78	8643.12	8290.98	8599.08
N	423	423	423	423	423	423		d8	13412.1	13849	12522.4	14524.7	14901.4	14834.2	13912.8	13364	12121.9	18500.7	17909.5	18235.5
Cluster 1	2.NT.d0	2.NT.d4	2.NT.d8	2.MEN1.d0	2.MEN1.d4	2.MEN1.d8		ZBTB16	NT			SUZ12 KO			NT			MEN1 KO
mean	-1.10297	-0.178857	1.27772	-1.03931	0.118782	1.51643		d0	0	1.12994	0	0	0.981317	0	0	0.597023	0	2.13591	1.91758	0.589318
stdev	0.3091	0.402065	0.760592	0.319722	0.579754	0.896606		d4	78.4587	72.2913	51.0026	164.695	253.42	198.088	190.449	229.234	214.982	424.865	421.818	439.343
N	423	423	423	423	423	423		d8	586.182	718.706	749.323	666.569	773.377	817.82	791.42	776.835	796.991	1376.71	1430.86	1358.46
Cluster 4	1.NT.d0	1.NT.d4	1.NT.d8	1.SUZ12.d0	1.SUZ12.d4	1.SUZ12.d8		NR2F1	NT			SUZ12 KO			NT			MEN1 KO
mean	-0.642606	-0.688768	0.409667	-0.582056	-0.332422	1.08177		d0	0	0	0	0	0	1.12492	0	0	0.69075	2.13591	0	1.17864
stdev	0.462654	0.245656	0.408857	0.521645	0.47696	0.987536		d4	57.0608	67.4067	75.2896	689.279	882.823	747.45	120.465	132.985	152.452	731.086	762.285	701.327
N	466	466	466	466	466	466		d8	2480.55	2546.93	2632.73	5224.28	5671.74	5720.37	3492.28	3131.26	2750.36	13379	12979.8	12807.3
Cluster 4	2.NT.d0	2.NT.d4	2.NT.d8	2.MEN1.d0	2.MEN1.d4	2.MEN1.d8		HES4	NT			SUZ12 KO			NT			MEN1 KO
mean	-0.557088	-0.581118	1.24199	-0.480545	-0.370854	1.46218		d0	2.02786	1.12994	3.6833	4.05944	2.94395	7.87442	7.59422	4.77618	11.7428	72.621	37.7123	49.5028
stdev	0.554675	0.306643	0.974246	0.613562	0.443316	1.11052		d4	39.2293	31.2611	21.8583	144.362	311.476	175.638	315.504	324.748	320.388	1106.24	967.167	758.708
N	466	466	466	466	466	466		d8	690.551	935.286	1154.27	803.041	760.654	877.793	5171.08	6010.56	7141.2	7179.69	6636.83	6932.52
Fig.2f
Cluster 7	1.NT.d0	1.NT.d4	1.NT.d8	1.SUZ12.d0	1.SUZ12.d4	1.SUZ12.d8		NANOG	NT			SUZ12 KO			NT			MEN1 KO
mean	1.76937	-0.275075	-0.602011	1.79925	-0.254135	-0.495853		d0	3080.31	2465.52	2267.69	2754.33	2732.97	2804.42	2401.04	2423.91	2391.38	2476.23	2616.85	2473.37
stdev	0.516662	0.405865	0.197967	0.397346	0.333963	0.373893		d4	0	2.93073	0	0	0.921527	2.64117	0	0	0	1.32563	1.50649	1.15922
N	485	485	485	485	485	485		d8	0	0	3.56255	2.25573	0	2.18085	0.880334	0	0	0	0	0.634497
Cluster 7	2.NT.d0	2.NT.d4	2.NT.d8	2.MEN1.d0	2.MEN1.d4	2.MEN1.d8		PRDM14	NT			SUZ12 KO			NT			MEN1 KO
mean	1.86345	-0.451888	-0.625835	1.51435	-0.550752	-0.606937		d0	2370.56	2284.73	2114.21	3294.23	3201.06	2901.16	2677.6	2595.26	2606.89	1924.46	2073.54	2074.99
stdev	0.549817	0.275609	0.385363	0.610954	0.340661	0.481061		d4	422.012	393.694	400.735	296.858	268.164	355.237	252.403	265.97	253.095	64.2931	59.5064	64.3366
N	485	485	485	485	485	485		d8	12.8674	20.569	13.0627	127.449	119.051	94.8671	22.0083	13.4582	19.0263	2.99122	2.02672	3.80698
Cluster 8	1.NT.d0	1.NT.d4	1.NT.d8	1.SUZ12.d0	1.SUZ12.d4	1.SUZ12.d8		POU5F1	NT			SUZ12 KO			NT			MEN1 KO
mean	1.43841	-0.359991	-0.751564	1.54672	-0.225286	-0.510044		d0	2177.92	3618.06	3494.22	3605.8	3490.55	3255.51	3767.37	3546.31	3484.14	3352.67	3562.22	3271.31
stdev	0.428012	0.378865	0.161006	0.419493	0.411233	0.386128		d4	115.31	73.2682	91.0761	119.963	93.0742	91.1203	105.55	68.3294	64.3158	60.3162	78.3376	56.8017
N	464	464	464	464	464	464		d8	5.71885	3.62983	4.75007	1.12787	3.63515	5.45213	2.641	2.9907	6.3421	3.73903	1.35115	1.26899
Cluster 8	2.NT.d0	2.NT.d4	2.NT.d8	2.MEN1.d0	2.MEN1.d4	2.MEN1.d8		FOXO1	NT			SUZ12 KO			NT			MEN1 KO
mean	1.50827	-0.432911	-0.724169	1.45838	-0.542739	-0.676812		d0	4276.75	3115.24	3120.98	3281.04	3155.92	3062.03	2757.34	2744.51	2690.47	2227.05	2259.54	2301.88
stdev	0.556474	0.351039	0.274541	0.689645	0.388862	0.387416		d4	397.048	482.593	421.379	490.019	418.373	476.731	393.519	382.057	405.547	302.907	286.987	275.894
N	464	464	464	464	464	464		d8	436.062	364.193	345.568	690.254	740.661	689.149	333.646	327.482	308.649	385.868	418.856	390.85
	SOX4		CSPG5	CCDC17		MNS1	MET
	PTPRD		ST8SIA1	RASIP1		SNORD116-20	SYT14
	GPC6		SIK1	C19orf84		SNORD109A	SYNE4
	MAML3		ACHE	SLC35F3		SLC16A13	CD55
	GUSBP15		105376337	CNRIP1		EBLN2	HLA-DOA
	LINC01145		LMO2	CGREF1		SNORD22	SHROOM4
	TUBA1A		PLEKHA6	GRID2IP		SLC25A20	SYN2
	TANC1		JAM2	DMXL1		SNORD36A	TUBBP5
	PDZD2		MCTP1	GPRIN2		LOC729732	FAM83B
			LAMA4	TMBIM1		SNORD96A	UNC93B1
			LSMEM1	KCNQ2		NAT1	LINC01315
			SLC2A3	SMIM24		SNORA64	DPEP1
			STARD4	PDE2A		PLAAT1	DGCR5
			INSIG1	CORO7		TLL2	ACSBG1
			SLC2A14	FREM2		SNORA70	GRIK4
			SPRED2	FGFR4		SNORA4	GSE1
			ITPRIPL2	EDA		SNORD116-22	IGSF1
			MAOB	HLA-DQB1		SRSF3	NLE1
			COTL1	SNTG2-AS1		ADSL	ARHGEF19
			FAM219A	SLC22A5		UNC5D	ITPRIP
			F3	ECHDC3		PLCB3	SCN5A
			SH2D7	EPS8L1		C15orf39	KCNS3
			RN7SK	SAMD13		CISD1	CD40
			DAPK3	C1QL3		AUNIP	MARVELD2
			ITGA3	MMP15		NAGPA	GRM8
			CNN1	EFEMP1		SUGT1P4-STRA6LP	SCARB1
			JAG2	LY6E		MID1IP1-AS1	SNHG19
			BAIAP3	ELN		PYCR3	IGFBP4
			SBF2	PCDHAC2		MCM5	ANXA11
			PLXND1	CYP11A1		RAB15	TMEM178B
			AMPD2	PCDHAC1		SRD5A3	ARPC1B
			STK40	RGS5		FHDC1	TEX264
			PDLIM4			PITPNC1	PLOD2
			DENND3			ZNF587B	DMKN
			INPP1			SLC37A1	COBLL1
			OXTR			TMEM177	PIP5KL1
			CRIM1			ALG1	SHANK2
			LIPA			SPRYD4	PIEZO1
			CPE			AKAP7	CACNG8
			IFFO2			MYH3	CGN
			MXRA5			DMC1	BDNF
			METRNL			ADAM1A
			EFNA1			LHX4-AS1
						ZNF485
						FGF13-AS1
						KIAA0825
						ANO2
						HSPA8
						ADD2
						TSR1
						FAM124A
						WDR3
						SORD
						LHFPL2
						CLN6
						MB21D2
						THEM4
						OR2A9P
						PRLR
						TEK
						DYDC2
						DHRS2

## Sheet: Fig 3
Fig.3a				Fig.3f							Fig.3i
	Menin	SUZ12		H3K4me3		H3K27me3		ATAC			H3K4me3		H3K27me3		ATAC
3' UTR	2	14		Control	MEN1 KO	Control	MEN1 KO	Control	MEN1 KO		Control	SUZ12 KO	Control	SUZ12 KO	Control	SUZ12 KO
5' UTR	2	1		6.1535	11.0905	45.84	42.275	34.335	39.71		7.0645	14.1125	81.08	14.235	25.145	46.06
Distal Intergenic	7	60		4.9265	6.2215	7.792	5.028	32.905	33.355		15.333	22.84	16.23	9.9345	25.817	27.755
Exon	9	11		7.0645	12.8875	81.08	76.05	25.145	30.7		8.7505	21.035	90.76	15.29	27.435	31.78
Intron	18	20		8.7505	17.16	90.76	78.85	27.435	31.575		11.439	17.96	64.47	16.735	44.985	51.84
Promoter	740	303		14.795	30.03	90.27	78.33	33.06	39.885		6.5835	21.685	5.197	8.874	41.21	42.59
				11.439	16.5745	64.47	73.1	44.985	49.66		10.4585	14.36	91.5	18.52	44.515	50.89
				6.5835	18.11	5.197	2.0685	41.21	37.085		8.1295	20.61	109.825	16.605	33.705	40.07
				3.367	9.389	124.95	126.1	26.955	33.4		7.415	18.135	102.815	16.04	50.875	70.36
				8.649	22.26	104.95	101.25	67.425	87.335		3.367	12.95	124.95	15.64	26.955	36.53
				5.5005	11.2	81.71	73.91	26.07	30.48		8.649	31.185	104.95	16.57	67.425	111.27
				2.7695	12.47	1.1315	0.21566	32.03	37.115		9.83	17.025	66.59	13.2	41.815	55.03
				5.0275	10.4105	113.9	112.45	49.62	58.84		5.5005	16.695	81.71	15.15	26.07	34.055
				27.45	34.505	0.9653	0.4269	55.805	52.06		19.755	36.215	74.395	17.285	63.9	66.98
				13.046	17.205	1.7925	0.67345	49.56	59.72		2.4125	25.95	1.693	10.6265	17.235	27.77
				1.764	16.5465	0.98995	0.3627	63.455	44.955		2.7695	13.55	1.1315	5.686	32.03	40.965
				7.1475	15.17	132.6	132.4	65.285	79.795		5.0275	13.25	113.9	19.295	49.62	67.185
				18.695	23.58	6.841	4.10795	44.22	44.82		11.2965	36.685	107.4	16.685	59.94	74.35
				8.009	19.495	1.02575	0.2588	25.885	24.35		10.029	32.48	99.675	17.095	49.665	58.105
				12.141	24.925	1.0044	0.3333	24.825	23.18		9.929	16.145	43.82	8.001	36.395	43.74
				1.264	5.4595	0.9547	0.4411	12.175	16.625		2.326	17.35	1.251	8.273	12.664	18.465
				10.398	13.55	97.215	95.01	42.99	50.52		3.342	20.6665	1.11375	9.118	21.855	28.49
				25.55	34.35	2.479	1.9215	38.13	41.06		3.152	20.77	1.06905	9.6895	22.855	29.36
				19.355	31.9	77.08	64.785	83.865	94.43		2.7445	19.895	0.98085	8.965	15.19	18.495
				1.5925	13.125	0.8355	0.41855	33.85	36.405		8.8575	20.555	6.675	11.275	29.255	36.75
				1.3595	12.1305	0.8624	0.43135	23.82	29.575		25.16	34.485	4.259	11.485	35.435	39.88
				5.991	14.085	103.705	93.795	34.56	41.78		12.334	26.865	92.78	15.67	53.865	64.065
				2.564	7.732	105.89	89.665	19.45	27.65		4.7945	12.5745	44.69	11.508	13.12	22.595
				5.775	22.055	90.835	77.845	45.84	68.95		4.376	11.75	45.295	11.812	11.995	22.07
				3.837	8.2715	98.79	94.34	26.87	33.75		6.1095	11.232	7.9245	6.085	16.91	25.61
				18.73	29.505	59.774	41.869	49.755	56.915		2.5815	7.4915	2.3765	7.604	13.795	18.18
				2.6945	6.1445	114.25	112	25.49	35.475		17.515	33.12	84.375	15.02	63.835	68.125
				3.1725	6.8335	123.9	124.15	28.415	41.145		4.346	7.8245	0.9498	6.9275	16.6475	14.8145
				2.681	11.105	105.9	108.7	34.365	55.955		1.764	29.715	0.98995	8.026	63.455	53.12
				3.865	10.611	87.185	82.27	22.555	29.325		19.215	53.195	125.35	18.755	100.595	131.95
				11.35	22.72	91.52	77.22	76.405	84.525		11.57	16.805	77.015	9.4745	34.46	46.73
				9.867	22.785	92.45	86.775	68.595	81.765		7.096	16.58	1.5685	8.951	39.46	35.725
				11.295	20.83	77.63	68	48.455	54.125		7.1475	19.065	132.6	15.555	65.285	89.8
				16.765	23.16	5.691	3.231	28.74	26.455		6.5705	17.34	97.375	13.6385	54.845	66.17
				2.545	5.361	0.8151	0.31485	21.35	24.38		10.5875	21.59	50.055	8.4175	37.995	43.68
				23.95	33.735	79.785	71.075	85.365	88.75		8.009	28.7	1.02575	7.873	25.885	29.125
				12.465	31.195	98.045	86.35	80.52	108.1		12.141	34.705	1.0044	7.9755	24.825	26.07
				6.1005	13.745	114.95	116.15	43.71	52.855		14.53	23.235	10.735	7.718	48.93	51.74
				11.123	15.415	1.0623	0.4901	25.83	25.615		1.264	19.545	0.9547	7.1465	12.175	16.895
				5.492	8.4115	1.5495	0.8123	19.41	21.355		18.555	43.93	79.445	14.73	97.565	121.8
				5.1635	10.906	104.48	117.2	43.115	45.165		14.075	19.26	38.58	8.295	29.295	29.97
				1.838	11.783	1.322	0.61455	33.545	33.9		10.16	22.835	43.695	11.165	33.315	50.225
				1.293	14.23	1.094	0.4994	22.75	30.58		11.0445	31.78	63.215	12.24	35.475	52.37
				2.534	6.9045	112.05	119.15	15.115	20.125		7.6985	25.715	62.33	11.585	29.945	44.18
				2.4435	7.386	118.45	123.9	15.01	22.95		10.398	20.31	97.215	10.31	42.99	63.135
				2.7345	7.561	115.85	120.9	14.2865	22.995		5.4265	13.085	75.91	12.48	29.71	47.16
				2.9545	11.785	110.6	114.05	19.9	27.815		8.1085	19.27	108.61	17.795	52.895	87.24
				2.838	10.687	112.3	115.15	21.4	25.615		6.601	16.285	119.95	16.405	41.37	63.875
				4.6405	12.225	112.1	113.9	15.96	26.325		3.3635	7.4775	0.9537	7.7505	26.56	25.225
				2.4945	10.7315	111.8	112.65	21.235	29.325		1.1965	7.691	0.88815	6.871	14.685	13.685
				2.667	9.1525	112.4	119.26	20.64	29.995		3.047	8.3925	1.0421	5.3965	12.74	13.72
				3.1785	13.11	122.85	118.95	16.265	22.83		8.3885	17.7315	90.645	12.9635	31.495	45.745
				5.6975	11.853	105.6	85.855	19.245	23.955		19.355	43.185	77.08	12.225	83.865	113.29
				11.375	20.825	54.97	38.375	53.125	65.85		12.376	19.845	11.385	8.3165	41.775	40.7
				12.005	25.355	114.75	109.75	47.045	53.69		22.165	40.19	69.495	12.455	57.72	59.44
				11.165	19.2	16.71	9.2555	28.875	32.53		5.991	19.35	103.705	14.885	34.56	49.355
				3.6815	10.745	113.4	108.9	27.215	35.815		6.3925	23.335	111.1	17.14	52.3	84.445
				5.1525	11.8315	88.24	86.76	27.33	33.47		2.564	7.982	105.89	17.06	19.45	38.405
				5.5635	12.67	87.84	85.79	32.825	42.625		5.775	25.14	90.835	17.01	45.84	88.045
				1.705	4.908	114.75	120.15	13.44	18.79		3.837	16.165	98.79	14.305	26.87	51.895
				3.4555	10.9795	110.2	108.035	29.755	40.965		3.1915	7.794	80.14	13.405	14.892	24.18
				4.68	12.075	107.2	105.15	33.395	44.12		2.6945	14.6175	114.25	15.76	25.49	54.095
				1.326	4.5485	0.7944	0.4316	15.9185	19.455		3.1725	15.97	123.9	14.515	28.415	60.675
				6.202	13.12	83.315	79.05	37.19	51.75		4.2705	12.465	85.895	19.195	32.915	52.03
				1.8725	17.82	0.9967	0.57835	14.1035	12.804		2.681	17.445	105.9	16.335	34.365	77.66
				4.3275	10.1455	108.1	103.695	45.33	64.21		3.865	12.6225	87.185	14.655	22.555	27.23
				2.259	4.0135	1.405	0.83045	35.555	32.12		17.055	25.24	8.3455	7.2325	33.395	37.01
				1.17655	6.3635	1.00895	0.4705	17.21	21.465		11.35	34.64	91.52	15.22	76.405	86.285
				23.515	39.455	55.92	41.37	80.145	93.61		9.826	20.48	103.2	15.53	64.955	82.195
				8.564	15.558	65.615	81.52	38.31	47.215		3.6445	15.895	118.95	14.915	36.03	62.37
				12.865	20.175	105.1	100.375	53.505	66.505		9.867	40	92.45	16.035	68.595	85.25
				13.457	24.78	92.825	86.24	55.975	70.525		11.467	17.17	11.6515	8.1105	43.545	47.915
				32.62	43.31	1.32	0.4215	60.08	62.555		11.295	21.46	77.63	12.51	48.455	58.98
				8.587	11.1905	1.846	0.7156	21.5025	22.064		5.3665	9.1125	26.8885	9.935	28.4	39.285
				4.3315	27.885	1.12145	0.3431	25.08	28.03		2.88	6.3295	1.5915	7.553	52.02	52.035
				4.1845	9.297	114.1	114.7	20.205	24.485		21.485	32.205	8.968	9.2	57.65	60.92
				6.3265	17.145	93.47	89.24	37.485	46.465		23.95	37.58	79.785	13.935	85.365	95.975
				3.207	7.8745	74.99	71.7	21.3	28.515		18.29	31.805	1.716	8.8805	73.235	70.07
				6.7095	14.355	75.89	73.125	25.315	33.025		12.465	41.255	98.045	13.66	80.52	116.7
				20.085	28.135	17.88	7.1092	36.21	39.885		7.5725	17.225	91.085	16.37	41.45	58.205
				46.645	64.45	51.485	36.05	58.77	72.795		8.5325	32.46	114.65	16.59	51.955	89.41
				10.5545	15.935	1.375	0.69215	22.86	23.04		5.7725	16.6715	95.88	16.655	40.19	52.7
				12.095	20.54	67.68	58.595	35.375	38.71		6.1005	21.335	114.95	18.8	43.71	62.625
				8.9665	15.845	69.645	59.62	22.125	28.585		7.5905	18.995	124	18.51	27.555	49.28
				7.545	15.165	95.635	87.8	23.785	29.64		14.3365	22.285	64.215	11.7645	33.69	49.49
				20.32	29.145	5.1235	1.2075	28.055	36.755		7.5925	12.215	4.5905	8.5005	23.735	28.62
				3.6975	14.645	98.465	78.49	17.595	27.45		10.888	25.47	1.6545	7.1175	50.9	50.77
				2.2605	6.9765	115.7	119.6	14.484	19.22		2.1695	5.29	9.9875	9.6755	11.9425	17.6415
				1.93	6.36	112.9	112.2	12.9245	19.77		5.1635	17.5765	104.48	15.2	43.115	61.31
				1.527	5.4175	120.7	130.75	13.565	20.22		5.0845	16.0445	96.725	13.43	41.06	59.365
				1.734	8.622	104.91	109.055	14.19	22.625		1.838	14.145	1.322	7.2335	33.545	36.28
				2.197	8.641	120	123.45	16.185	23.375		2.855	7.185	2.47	10.1015	17.83	25.63
				3.126	8.286	93.13	91.095	13.785	20.835		1.293	10.914	1.094	8.446	22.75	21.7375
				2.9965	9.296	119.2	117.75	16.6	24.45		6.631	12.0435	66.875	9.9095	36.32	53.74
				3.0395	6.311	128.2	130.8	11.775	19.195		4.343	12.4045	95.465	14.41	22.1	40.87
				2.014	5.201	123.45	121.55	13.835	18.62		7.1835	12.229	70.54	13.858	33.125	45.115
				9.2785	17.825	77.77	69.21	33.19	39.05		5.9665	8.1	54.93	11.811	22.025	33.915
				7.05	10.7345	62.57	51.285	30.175	36.765		2.534	17.95	112.05	16.63	15.115	27.7
				5.5215	12.015	83.395	79.315	54.23	67.855		2.4435	15.2975	118.45	15.055	15.01	37.085
				5.324	9.053	112.1	111.505	45.115	55.155		2.7345	16.415	115.85	16.52	14.2865	37.125
				8.8235	22.735	93.025	75.6	37.25	47.89		2.9545	21.865	110.6	19.935	19.9	43.11
				7.958	19.33	90.94	82.05	26.075	35.71		2.838	19.12	112.3	18.49	21.4	38.375
				12.1895	22.15	62.755	45.45	43.72	50.895		4.6405	20.75	112.1	16.955	15.96	33.64
				19.32	34.23	52.385	4.444	36.45	46.205		2.4945	22.63	111.8	20.005	21.235	43.58
				3.758	6.4985	75.81	22.19	16.225	24.585		2.667	19.3115	112.4	20.24	20.64	44.375
				13.165	32.52	50.955	16.67	46.465	53.34		2.0045	8.6285	119.8	16.705	12.045	23.335
				2.0355	15.51	0.8507	0.3137	32.495	22.5		3.1785	23.035	122.85	19.725	16.265	29.29
				16.245	22.225	3.1035	0.94105	23.585	20.475		5.6975	12.6345	105.6	18.14	19.245	29.605
				4.048	5.3805	15.6925	23.0905	19.815	23.565		3.866	7.4225	31.71	10.895	36.83	54.215
				3.504	9.442	51.505	54.13	31.025	34.015		17.8635	27.26	1.7055	9.933	46.69	51.73
				1.8585	8.123	97.085	94.7	14.555	19.88		11.396	24.75	1.04785	7.244	20.225	19.035
				13.036	16.475	1.3215	1.77825	20.72	23.685		10.2635	30.715	0.79885	7.219	25.71	21.19
				3.142	8.5995	95.72	93.155	14.915	19.285		12.005	25.71	114.75	15.755	47.045	64.97
				5.7065	14.745	108.55	100.025	19.48	22.225		7.785	15.285	64.515	11.895	26.07	35.845
				5.1445	13.297	73.76	59.805	18.595	18.78		11.165	23.555	16.71	8.278	28.875	32.765
				12.68	19.725	1.888	0.8923	21.64	25.88		3.6815	40.095	113.4	15.09	27.215	37.07
				7.783	15.775	42.7	31.98	13.04	17.515		2.8115	15.395	103.165	15.115	14.68	25.945
				9.6725	15.75	29.865	25.505	32.015	34.43		3.24	17.88	123.05	18.275	18.535	39.595
				8.2395	13.6	49.725	44.925	30.165	32.325		5.1525	30.19	88.24	18.08	27.33	50.47
				11.1415	15.675	15.35	14.005	23.39	27.795		5.094	21.709	94.615	16.555	29.865	48.945
				6.271	12.5	54.05	45.23	18.075	23.675		5.5635	36.465	87.84	13	32.825	52.205
				12.833	22.485	1.134	0.38365	20.025	21.845		1.705	15.395	114.75	13.2015	13.44	23.035
				2.5445	6.902	1.1915	0.5415	14.2835	15.4575		4.2955	19.895	105.05	16.345	18.025	33.045
				14.185	25.92	61.89	22.121	21.725	28.54		11.955	15.8545	60.945	10.4035	43.9595	48.13
				19.465	27.525	6.327	3.4335	47.265	50.635		12.887	22.585	95.15	11.895	38.24	51.12
				17.725	22.85	0.9868	0.52815	35.005	38.295		23.255	33.455	72.705	14.755	36.7	49.86
				6.363	15.335	1.64095	15.2105	31.02	30.165		3.4555	20.32	110.2	15.38	29.755	53.28
				3.9795	11.593	0.988	17.8165	29.08	30.32		4.68	13.284	107.2	17.235	33.395	52.225
				10.4015	16.63	12.3785	10.6735	18.325	23.725		16.475	32.12	4.9525	10.0205	43.39	50.32
				4.744	9.165	9.492	12.713	22.54	23.975		10.202	20.375	84.685	13.655	50.69	60.845
				17.668	32.045	92.76	76.145	63.42	73.265		9.2175	16.075	63.27	10.83	41.33	53.285
				16.697	30.26	90.135	79.51	62.185	81.02		3.822	8.2725	8.509	9.008	18.365	15.205
				19.645	30.655	49.16	43.985	55.07	71.03		1.8725	22.905	0.9967	7.126	14.1035	15.884
				5.701	11.195	107.45	96.245	25.625	32.04		4.436	18.805	108.05	14.06	23.73	33.41
				8.024	19.33	119.1	115.15	52.345	71.465		8.1435	19.6	80.445	13.3	44.755	51.695
				16.795	22.57	0.9543	0.47055	30.255	33.005		8.527	20.3775	76.23	12.515	43.21	50
				10.106	20.525	68.575	59.43	55.3	68.225		4.7385	12.83	103.85	16.145	22.275	28.78
				6.584	15.43	98.61	91.89	45.565	63.47		4.3275	15.45	108.1	16.5	45.33	73
				2.49	24.495	1.14985	1.4643	54.585	47.72		6.4285	20.435	101	14.255	55.185	99.695
				12.579	25.315	110.9	102.45	62.5	82.72		8.3375	45.665	111.8	14.74	74.915	124.5
				14.57	33.445	99.925	84.94	65.64	90.485		7.77	29.205	71.97	13.03	47.905	65.41
				3.5485	6.218	111.795	110.97	37.685	40.155		10.4335	35.865	89.445	16.3	67.175	99.105
				6.2745	14.755	99.05	102.01	55.91	73.385		12.045	29.97	88.68	15.825	65.67	103.385
				6.109	11.0095	95.435	99.62	58.715	68.935		1.314	5.89	0.6093	5.789	21.475	20.935
				3.0895	11.6955	101.59	106.835	34.95	56.825		33.96	82.725	40.525	13.32	74.45	89.065
				3.1315	12.487	98.335	100.52	36.945	60.51		1.8995	5.587	0.91075	7.2055	13.5945	18.4165
				3.004	5.366	99.935	109.8	27.11	38.385		16.92	26.5	13.15	10.0315	50.065	54.055
				3.9215	8.258	102.345	106.195	25.54	34.44		10.898	17.55	93.6	16.64	59.425	63.99
				5.356	9.143	103.71	99.54	41.96	49.02		21.77	48.09	99.03	17.395	85.785	99.115
				6.8295	19.135	82.7	78.405	42.815	58.275		7.8015	14.285	66.565	13.865	31.18	41.15
				5.6465	12.985	118.1	116.35	55.335	68.99		6.7205	19.01	1.077	6.4795	33.22	34.72
				7.6355	22.82	85.955	77.575	39.18	44.315		1.8305	20.185	1.19355	6.357	25.065	22.225
				3.1075	9.4055	111.1	115.6	27.63	35.76		2.259	6.43	1.405	7.1585	35.555	37.755
				3.143	9.786	111.2	116.3	29.385	36.855		1.17655	8.1095	1.00895	6.537	17.21	22.21
				23.28	31.395	1.443	0.391	39.265	44.015		7.543	19.725	100.6	16.385	24.755	39.31
				5.387	11.115	65.305	57.5	23.15	27.145		23.515	58.225	55.92	10.355	80.145	90.43
				31.275	42.635	21.25	6.739	30.895	37.51		9.6225	21.01	56.19	12.89	33.075	39.965
				14.14	25.5	108.26	102.6	49.34	66.945		8.564	13.4025	65.615	12.059	38.31	52.97
				1.705	33.095	0.5577	0.25505	64.865	45.32		7.602	20.455	106.63	16.175	42.24	66.58
				2.17	17.795	0.6867	0.55875	17.475	17.735		2.458	5.357	0.9732	8.205	18.195	16.89
				3.4025	8.2985	102.99	98.06	29.63	38.005		3.5255	14.8485	119.8	17.925	29.08	48.145
				13.385	29.555	90.655	77	101.765	115.945		12.865	26.845	105.1	16.095	53.505	65.065
				30.32	45.525	64.905	55.775	119	131.6		13.457	32.29	92.825	14.555	55.975	68.11
				6.636	10.8395	76.915	66.285	47.32	50.735		9.424	34.045	109.35	16.61	65.03	87.915
				5.0665	17.38	100.5	96.72	40.78	59.835		4.0315	13.95	108.975	17.555	48.43	66.95
				4.0185	14.85	119.1	116.45	35.26	48.34		3.893	13.575	97.695	16.63	38.64	44.25
				5.028	13.3535	73.905	69.185	40.005	54.92		4.3315	22.595	1.12145	7.06	25.08	27.259
				4.51	14.555	103.115	104.125	37.31	51.525		21.54	35.695	69.585	12.135	69.005	86.465
				2.5535	9.26	101.28	105.595	33.48	48.445		18.995	40.875	59.715	12.875	76.07	93.84
				16.23	29.045	87.805	74.105	99.965	129.3		4.3215	11.4455	117.7	15.315	25.98	33.9
				16.775	27.92	83.11	77.65	100.35	118.45		4.7755	14.575	126.2	16.11	27.67	39.29
				1.0425	2.5395	0.76915	0.2255	19.3205	16.975		3.804	10.185	120.6	14.5	21.565	34.17
				6.3915	16.355	125.4	126.1	65.705	79.47		27.555	37.665	30.765	7.773	68.265	74.915
				12.335	30.375	105.12	98.845	110.45	137.75		8.096	13.63	67.89	11.7615	29.575	38.3
				3.98	9.513	1.215	0.4656	17.63	16.59		5.867	11.167	97.585	16.315	25.02	28.06
				6.7395	14.39	96.725	93.025	52.695	66.55		9.978	20.865	69.09	12.745	34.45	33
				7.014	13.237	90.945	85.985	37.44	48.785		6.3885	16.34	104.32	17.62	28.67	44.195
				5.806	16.16	97.665	93.115	42.425	62.22		7.0295	13.7	59.155	12.8	18.71	21.935
				13.6445	23.305	68.715	58.905	94.09	125.25		4.1845	11.693	114.1	15.06	20.205	37.015
				6.51	12.935	125.9	121	55.66	70.1		6.3265	20.125	93.47	13.84	37.485	58.87
				3.8215	7.6865	108.11	105.35	40.43	49.46		3.207	12.133	74.99	15.73	21.3	37.425
				2.1985	12.983	1.04175	0.3156	14.44	16.835		6.7095	22.21	75.89	14.005	25.315	37.825
				2.1705	13.188	1.1515	0.4074	16.065	19.32		8.488	11.495	1.18995	6.3685	27.54	30.615
				2.8605	4.6	111.25	117.1	16.615	21.89		2.621	5.1385	62.375	12.0925	11.43	19.16
				2.93	11.666	1.07515	0.3333	25.55	23.645		6.9165	18.255	38.895	8.83	11.009	13.595
				3.0505	11.0845	0.96715	0.3137	24.57	23.8		5.7135	9.812	62.63	14.45	20.77	26.18
				4.332	10.825	117.55	112.3	36.01	49.135		11.8945	17.27	67.835	11.044	22.81	32.35
				6.9995	13.66	94.565	93.75	24.655	31.71		10.07	14.85	4.6355	7.301	29.39	32.66
				4.9935	9.7325	105.8	107.465	48.37	58.95		8.9665	16.965	69.645	15.515	22.125	30.69
				3.7565	9.0985	123.25	124.15	25.5	37.73		14.8445	19.731	35.575	9.829	25.88	40.54
				8.4735	22.945	88.255	84.84	94.115	118.2		7.545	13.13	95.635	16.79	23.785	33.48
				1.0388	1.1335	1.049	1.61725	12.642	10.47		13.19	27.29	51.83	10.0545	32.65	45.5
				11.566	17.25	17.6005	15.258	24.91	28.37		3.6975	21.77	98.465	14.945	17.595	27.77
				4.053	8.1355	99.475	100.2	13.795	16.9		2.2605	17.21	115.7	14.735	14.484	32.325
				8.236	17.68	110.615	111.43	27.31	35.6		1.93	17.525	112.9	17	12.9245	28.06
				10.795	18.535	92.595	93.29	21.38	30.475		1.527	10.078	120.7	20.92	13.565	27.105
				52.21	69.54	1.4715	0.68825	72.035	73.355		3.157	16.545	116.5	18.875	18.36	37.78
				6.0375	11.66	1.043	0.9016	14.61	16.805		3.117	17.685	115.6	17.825	18.77	39.455
				2.1445	24.83	1.243	0.48105	25.07	25.615		1.734	19.53	104.91	14.365	14.19	31.975
				10.661	20.205	91.04	75.61	34.72	44.35		2.197	14.595	120	18.04	16.185	31.98
				3.56	6.953	104.2	105.45	31.51	43.91		3.126	12.3605	93.13	18.005	13.785	29.35
				8.445	14.7325	101.285	101.28	48.855	55.86		2.955	17.345	81.405	15.2235	16.215	26.82
				1.19165	1.67645	0.9452	0.7254	26.02	21.83		2.9965	24.46	119.2	19.5	16.6	36.51
				6.875	14.915	124.35	120.35	63.575	82.175		3.0395	19.54	128.2	15.67	11.775	29.275
				1.4755	4.6565	0.74455	0.3405	17.225	17.335		1.748	9.7685	122.95	19.695	11.614	21.105
				3.177	12.495	92.205	86.205	24.93	30.87		2.014	14.175	123.45	20.47	13.835	27.035
				17.985	27.81	53.785	27.89	50.905	53.57		7.18	15.405	100.77	14.6385	29.8	47.93
				38.555	61.285	45.735	25.942	72.965	82.005		5.5215	14.195	83.395	13.69	54.23	88.075
				26.825	36.75	72.955	64.14	73.715	77.75		6.1525	19.335	98.9	12.61	61.18	102.55
				6.204	16.39	108.8	110.75	29.905	42.505		4.4355	14.238	113.95	13.57	47.06	83.385
				2.8635	8.212	114.25	117	24.275	33.53		5.324	16.505	112.1	18.275	45.115	76.375
				2.9705	8.5605	106.005	106.395	24.56	29.2		5.022	17.16	117.8	17.86	37.865	63.785
				2.8915	8.635	116.95	121.35	23.655	32.7		5.593	9.599	5.449	8.8635	22.145	23.305
				3.1995	9.4525	117.05	121.95	22.66	34.79		8.8235	20.005	93.025	11.4015	37.25	52.275
				3.8	9.358	113.95	118.25	24.275	37.105		19.32	32.925	52.385	11.895	36.45	46.515
				2.8745	7.5945	104.1	109.2	28.86	43.38		13.165	23.055	50.955	9.9055	46.465	63.215
				3.0905	11.3625	119.9	126.7	27.96	38.235		11.54	34.92	82.425	13.245	33.96	55.465
				4.792	13.0335	120.25	122.45	39.3	42.53		1.86	12.6305	1.2149	8.1005	15.365	13.76
				3.841	5.2395	1.5485	0.6372	33.185	32.345		9.3375	18.995	1.195	6.366	22.855	24.81
				2.1625	5.073	0.8918	0.4215	29.105	33.68		2.0355	37.295	0.8507	6.7455	32.495	32.71
				1.7365	5.424	1.2275	0.63715	29	24.865		14.089	25.775	75.23	14.04	30.46	43.44
				19.51	27.21	1.106	0.5769	53.075	55.29		15.185	39.46	69.125	13.15	70.88	79.265
				3.249	9.0765	93.39	85.64	22.525	33.24		14.3935	39.675	98.155	15.275	78.195	110.48
				3.9845	14.505	97.58	94.58	28.73	37.125		24.92	42.765	58.23	9.201	71.23	84.975
				3.952	15.455	100.28	100.745	36.405	47.56		14.945	23.715	54.91	8.3505	47.145	75.02
				3.188	9.93	103.25	104.385	29.075	41.43		4.048	6.348	15.6925	8.7075	19.815	26.845
				4.058	13.585	111.55	109	30.275	42.815		1.8585	5.105	97.085	11.585	14.555	27.72
				5.4305	8.727	87.805	79.645	20.74	26.725		7.783	17.855	42.7	10.665	13.04	17.135
				4.5845	12.844	94.715	97.02	41.6	52.86		6.271	12.316	54.05	13.525	18.075	29.695
				4.6725	11.4455	102.02	102.2	35.625	44.645		2.5445	5.6065	1.1915	7.912	14.2835	12.1235
				3.8145	11.305	107.85	109.05	25.485	35.275		6.363	14.04	1.64095	8.3645	31.02	37.74
				15.9635	28.45	78.81	65.115	51.14	65.275		3.9795	10.449	0.988	9.623	29.08	37.31
				4.7045	9.8115	4.976	10.5405	20.01	18.955		2.622	12.0905	4.3515	6.962	15.575	14.29
				5.1795	17.16	110.75	107.805	32.63	47.92		17.668	46.525	92.76	18.59	63.42	79.08
				4.2475	12.0135	104.39	104.595	30.45	39.655		10.2265	28.025	120.45	16.15	55.94	65.83
				7.3755	16.97	106.965	103.255	52.11	72.235		13.334	29.145	103.375	15.185	73.365	88.145
				28.06	38.365	73.97	60.5	73.635	90.495		2.482	15.86	0.9331	7.064	24.87	23.275
				6.3905	11.645	99.71	102.535	38.295	46.71		2.327	25.87	2.5115	10.1185	19.21	26.145
				4.2385	7.139	0.78415	0.2674	24.545	23.895		27.105	47.49	87.135	17.265	87.105	140.4
				2.073	6.005	0.7571	0.43135	20.795	18.795		16.697	54.205	90.135	14	62.185	81.745
				8.866	14.92	45.985	47.695	37.855	41.15		19.645	38.59	49.16	10.549	55.07	75.47
				10.8365	18.8935	113.2	106.9	65.2	80.015		11.615	26.405	75.065	13.395	35.425	50.785
				12.7885	26.55	88.51	81.9	83.34	95.535		5.701	16.15	107.45	17.915	25.625	36.765
				2.3455	5.18	0.98075	0.3333	57.16	50.575		8.024	22.41	119.1	17.275	52.345	60.28
				5.307	7.0935	7.298	5.153	18.839	21.875		5.8355	11.535	91.22	13.37	35.385	54.725
				12.2195	25.205	85.48	70.465	48.175	62.515		5.719	11.202	2.2925	5.519	18.519	25.415
				8.7645	18.52	108.8	106.3	44.155	59.81		10.106	29.49	68.575	12.1645	55.3	68.68
				7.277	11.981	1.243	0.54895	59.345	53.905		6.9375	20.12	94.245	15.33	37.055	56.49
				11.13	25.38	94.285	82.71	68.24	82.825		6.4445	12.895	0.8561	7.029	23.45	21.78
				6.215	15.4675	101.92	94.28	36.06	40.42		8.098	16.695	105.405	16.91	30.365	41.115
				4.9575	13.81	108.865	99.14	28.825	32.985		6.584	27.68	98.61	17.06	45.565	73.595
				2.019	12.1125	0.86385	0.37465	16.43	15.505		10.0425	27.11	110.45	21.26	46.085	73.32
				29.385	43.225	1.0753	0.39	68.12	69.7		9.357	20.09	90.875	17.155	40.91	63.55
				14.01	20.46	1.0075	1.27475	48.715	48.225		2.49	34.005	1.14985	10.7195	54.585	52.81
				26.565	39.655	0.7594	0.6568	47.385	45.305		5.213	13.215	0.81635	8.0135	25.475	20.7835
				15.06	24.37	1.0845	0.62185	62.89	63.995		16.84	36.5	78.305	14.32	89.92	112.1
				7.2645	14.975	114.45	111.055	55.43	67.25		13.68	44.435	98.79	11.437	49.525	82.48
				21.835	39.95	46.915	54.165	68.31	79.105		12.579	28.66	110.9	17.84	62.5	93.63
				21	35.92	15.176	26.721	67.655	76.03		14.57	40.33	99.925	17.495	65.64	99.715
				20.01	35.56	6.2655	21.905	70.085	74.455		13.02	34.025	83.53	15.835	60.61	88.2
				9.424	14.985	5.376	1.7645	30.6	32.9		3.016	5.318	1.1072	7.8245	22.125	17.285
											3.5485	12.6265	111.795	14.775	37.685	52.08
											4.103	22.53	101.04	15.125	44	72.995
											6.2745	35.07	99.05	16.425	55.91	93.535
											5.669	29.365	106.35	17.19	46.87	72.305
											6.109	19.505	95.435	16.28	58.715	75.65
											5.5965	26.835	103.125	16.4	45.01	72.755
											3.0895	30.235	101.59	13.805	34.95	68.95
											3.1315	30.23	98.335	16.255	36.945	74.135
											3.004	12.53	99.935	19.145	27.11	50.54
											3.9215	13.255	102.345	17.15	25.54	46.52
											4.716	11.015	102.965	15.02	25.21	36.655
											2.8695	15.73	123.45	16.295	26.425	55.455
											2.6735	19.105	116.7	18.145	33.14	58.06
											5.356	14.625	103.71	17.64	41.96	58.08
											13.497	24.435	0.68195	6.163	34.035	34.005
											3.4255	9.222	1.222	8.3245	27.255	24.715
											2.321	9.766	0.79925	6.9515	20.595	21.81
											3.9145	15.625	1.0389	8.4105	40.585	38.53
											3.7485	15.335	1.0605	8.661	40.69	39.685
											33.975	58.475	58.23	10.506	136.545	164.9
											6.8295	18.87	82.7	13.905	42.815	65.135
											4.1435	12.78	75.06	12.885	38.03	60.08
											5.6465	24.44	118.1	16.68	55.335	73.635
											15.185	24.03	12.0505	6.992	72.04	80.18
											3.345	14.091	4.2595	8.653	19.585	19.545
											7.6355	38.425	85.955	14.825	39.18	53.54
											6.653	21.92	97.715	13.78	23.67	40.98
											3.1075	23.82	111.1	16.045	27.63	47.575
											3.143	22.3515	111.2	17.305	29.385	49.255
											3.8605	12.325	76.525	14.53	17.575	19.99
											5.265	12.38	87.5	15.28	18.085	18.94
											6.37	19.48	101.145	16.985	22.945	32.61
											15.64	28.61	94.36	14.09	48.56	72.41
											6.9715	17.88	1.4855	8.4565	14.93	19.91
											7.797	13.385	1.1475	8.0045	22.44	24.415
											1.301	3.183	6.7455	6.8685	7.677	8.75
											3.9105	7.9665	0.96265	6.56	24.775	24.245
											15.58	35.78	111.8	15.99	87.405	97.36
											10.557	34.05	1.0139	7.4055	34.215	37.7
											13.8075	21.97	1.813	7.8235	40.825	42.455
											14.14	28.93	108.26	18.43	49.34	76.535
											1.723	12.009	0.91005	7.0525	12.85	11.43
											1.3665	12.596	0.8819	7.8965	13.715	11.9015
											16.475	24.685	5.939	8.4015	48.235	52.925
											1.705	51.3	0.5577	7.289	64.865	69.83
											11.618	33.985	95.08	16.83	49.62	74.235
											0.87095	10.2955	0.76115	4.661	7.7325	10.836
											3.4385	11.7865	0.9323	5.7515	20.235	22.365
											3.4025	12.63	102.99	13.2	29.63	28.835
											13.385	49.105	90.655	17.175	101.765	109.35
											14.58	25.63	71.37	12.385	72.765	81.53
											30.32	53.745	64.905	13.195	119	129.1
											13.765	20.1	4.548	7.2215	41.39	48.76
											6.636	13.925	76.915	15.6	47.32	67.455
											15.6725	23.47	3.3045	6.5295	55.125	53.59
											2.29	12.355	0.75025	6.7485	19.695	19.985
											5.0665	30.47	100.5	15.27	40.78	70.035
											4.0185	20.3	119.1	20.14	35.26	61.48
											5.028	14.8485	73.905	12.541	40.005	62.225
											2.5535	11.01	101.28	13.88	33.48	59.385
											5.6145	12.687	79.175	12.89	46.92	55.015
											5.574	20.985	99.46	15.01	40.135	56.67
											5.954	22.655	106.9	15.04	43.055	58.415
											5.205	19.727	98.565	14.5	34.945	47.965
											8.104	24.815	94.24	17.675	33.72	49.095
											7.5895	19	119.55	17.59	37.01	49.845
											7.0805	20.66	106.045	16.41	40.03	52.67
											18.965	41.795	77.175	18.49	60.915	84.705
											6.93	15.8875	123.1	17.235	43.405	56.44
											7.3545	13.1895	110.65	17.455	64.04	73.96
											10.2335	22.85	106.495	14.095	48.305	60.09
											9.941	22.92	84.8	12.214	56.605	68.915
											14.6995	35.56	101.815	18.05	98.29	111.285
											15.975	28.81	1.13855	5.5565	38.125	36.36
											7.216	19.76	0.7491	6.93	14.308	15.895
											6.3565	14.925	1.2295	9.935	46.055	46.355
											18.2	33.335	7.684	10.2395	67.98	72.645
											22.055	35.34	89.93	13.61	92.46	112.115
											3.255	8.188	1.1733	9.269	22.445	18.775
											16.23	56.46	87.805	12.33	99.965	137.305
											16.775	59.085	83.11	15.39	100.35	128.755
											1.0425	8.137	0.76915	6.255	19.3205	19.565
											8.093	18.26	1.52895	7.6045	34.9325	36.31
											17.17	24.14	15.835	10.404	59.51	72.36
											10.501	21.005	14	8.5035	64.91	75.67
											7.6845	23.455	119.35	17.06	56.365	78.8
											6.3915	22.775	125.4	18.2	65.705	85.725
											12.335	34.41	105.12	18.775	110.45	131.9
											9.7725	31.685	93.005	17.485	56.905	83.385
											9.279	28.87	90.275	19.21	54.475	79.945
											6.531	13	73.185	9.8235	30.41	48.4
											22.545	37.46	41.19	10.607	75.91	80.59
											14.64	32.645	79.285	10.045	61.955	80.015
											1.1875	12.7475	0.57385	4.0135	11.164	14.205
											4.709	17.725	87.975	12.488	32.625	49.305
											6.668	22.15	82.935	15.27	33.355	57.545
											6.7395	24.74	96.725	12.915	52.695	79.56
											15.025	43.93	72.39	14.045	50.74	63.875
											16.095	45.93	88.89	13.335	58.76	81.56
											5.752	13.15	73.42	11.6325	25.16	31.845
											9.2035	13.2955	48.785	9.374	52.625	63.5
											9.403	21.41	89.78	15.16	50.9	71.97
											12.741	18.7955	2.746	6.8085	53.589	55.04
											8.1225	20.685	99.845	13.58	34.905	52.445
											7.014	19.2645	90.945	14.37	37.44	54.37
											8.322	20.635	68.725	12.155	38.15	55.2
											6.693	13.918	90.495	16.17	34.45	50.685
											5.806	33.88	97.665	14.26	42.425	66.79
											5.9885	28.265	82.455	13.7	31.945	51.27
											4.428	10.3455	86.255	13.077	26.42	38.45
											7.106	16.275	76.87	16.145	39.025	51.675
											16.07	31.185	97.205	14.49	91.82	111.77
											10.555	27.17	106.35	13.81	77.82	91.515
											11.5075	33.005	99.865	14.445	67.07	89.565
											13.6445	36.98	68.715	11.1275	94.09	126.7
											6.51	23.71	125.9	16.615	55.66	83.615
											3.8215	16.525	108.11	17.235	40.43	63.345
											4.519	14.51	94.865	16.495	40.17	57.21
											1.967	23.45	1.3225	8.3135	25.045	28.365
											28.045	55.615	78.01	14.88	107.595	116.315
											3.528	23.305	1.3125	7.604	50.925	49.105
											8.657	25.355	91.765	14.025	48.49	74.41
											2.8605	9.733	111.25	14.28	16.615	28.265
											1.322	21.09	1.485	6.9785	11.566	14.875
											1.0293	20.42	1.3615	6.168	10.975	13.0875
											15.415	26.955	75.315	13.485	36.195	45.465
											18.25	31.98	70.04	14.105	39.19	45.96
											7.6585	17.555	122.4	21.365	52.2	79.635
											7.8935	12.055	12.8945	8.4705	34.865	30.035
											3.97	23.685	0.9247	9.2085	54.65	63.58
											10.435	33.99	113.7	18.315	58.235	83.36
											12.285	40.25	126.25	20.185	74.69	108.48
											6.0635	23.195	127.75	19.675	43.085	68.8
											2.293	12.82	1.3795	8.821	28.745	24.975
											9.0185	26.4	103.555	14.675	63.475	101.025
											4.332	20.16	117.55	17.815	36.01	59.41
											3.5045	9.8285	101.29	17.165	20.345	31.585
											8.743	22.857	78	11.785	31.865	42.53
											8.3655	23.441	107.03	12.385	29.195	34.98
											6.9995	21.965	94.565	15.8	24.655	32.04
											9.9775	17.795	72.8	13.61	38.51	47.765
											7.905	20.7345	69.145	16.015	42.68	51.1
											9.164	27.16	97.13	17.8	49.845	65.385
											4.9935	19.93	105.8	18.01	48.37	65.565
											10.3105	27.53	63.655	11.745	60.32	82
											6.352	23.865	83.575	13.87	55.93	69.65
											4.319	13.76	100.415	15.455	30.94	39.07
											5.566	9.985	4.3655	7.6765	25.3	23.055
											16.31	28.405	2.0025	12.0185	54.905	61.305
											19.8	55.065	88.27	14.445	62.9	74.96
											3.7565	14.685	123.25	17.17	25.5	44.34
											8.4735	47.885	88.255	14.9	94.115	134.35
											6.124	17.525	102.235	16.49	37.49	70.29
											1.0388	4.222	1.049	7.0385	12.642	16.54
											4.053	17.7335	99.475	15.53	13.795	17.87
											8.236	36.86	110.615	16	27.31	40.155
											10.795	33.67	92.595	14.715	21.38	35.32
											7.224	23.44	88.23	13.64	20.415	30.19
											4.743	12.2	64.94	10.738	11.069	14.325
											10.885	15.54	2.1795	6.321	29.51	32.01
											6.0375	6.4315	1.043	6.584	14.61	16.22
											2.1445	19.275	1.243	7.623	25.07	24.25
											5.282	17.58	0.60125	4.722	10.697	13.12
											3.56	30.975	104.2	17.275	31.51	49.515
											2.536	10.733	99.815	14.89	22.455	37.17
											5.073	29.345	99.45	13.22	42.795	71.185
											8.445	29.88	101.285	15.86	48.855	63.785
											9.6205	27.68	93.195	17.875	44.945	56.68
											1.212	8.6615	1.065	6.105	7.0695	8.999
											1.19165	3.4305	0.9452	7.344	26.02	21.915
											21.4	51.79	85.675	15.545	110.045	140.825
											13.16	25.25	63.625	11.3025	66.705	70.69
											5.559	12.825	88.975	11.285	44.37	61.675
											6.875	25.41	124.35	17.64	63.575	94.975
											4.2695	10.55	69.73	13.2	25.285	35.515
											8.3275	31.325	108.3	17.38	70.265	95.23
											7.7715	27.305	111	17.23	59.64	81.675
											8.175	34.635	1.5435	10.87	39.14	43.575
											1.4755	20.05	0.74455	7.16	17.225	21.035
											1.543	9.0275	0.59995	7.341	17.0695	16.905
											10.513	26.26	1.03415	6.684	24.085	22.235
											8.1895	16.298	85.315	15.39	33.97	52.775
											2.6135	10.4405	99.575	12.955	22.93	29.515
											18.72	30.52	60.965	12.985	82.23	97.355
											3.177	12.095	92.205	14.305	24.93	42.93
											5.8545	10.3125	5.9775	6.8685	16.29	20.1
											38.555	56.01	45.735	10.9065	72.965	87.585
											13.365	30.12	86.15	15.25	70.52	86.82
											2.251	21.23	1.0275	6.9295	26.34	33.04
											27.545	40.375	3.112	7.6655	93.36	89.06
											1.886	11.747	1.238	7.8085	19.44	21.45
											6.204	31.245	108.8	15.74	29.905	55.49
											2.8635	22.355	114.25	15.31	24.275	47.47
											2.9705	20.125	106.005	17.385	24.56	38.935
											2.6585	9.0605	122.05	15.705	19.345	28.355
											5.1785	20.22	112.75	15.065	27.385	34.97
											2.8915	24.94	116.95	18.225	23.655	53
											3.1995	27.91	117.05	18.035	22.66	54.025
											3.8	24.095	113.95	17.185	24.275	52.215
											2.8745	23.775	104.1	15.825	28.86	73.21
											3.0905	24.48	119.9	20.755	27.96	62.55
											2.5505	14.1665	112.845	19.71	26.175	44.35
											2.619	14.66	103.4	18.225	22.59	44.385
											2.6305	17.03	105.5	17.6	25.13	49.365
											4.792	30.1	120.25	19.245	39.3	63.895
											3.1225	15.54	107.005	19.765	21.26	40.38
											18.34	34.445	99.405	15.015	84.83	94.965
											3.742	8.03	1.135	9.8275	18.805	20.61
											2.5655	17.42	1.2774	7.9825	13.06	14.09
											9.1165	22.15	102.455	16.845	75.995	85.46
											9.2385	38.105	115.7	18.19	73.375	105.425
											16.1635	22.365	3.7715	10.0435	34.435	38.49
											3.841	7.491	1.5485	10.1565	33.185	29.605
											2.1625	5.4065	0.8918	9.6645	29.105	29.325
											17.902	32.765	8.9615	8.6565	77.245	79.165
											11.373	16.085	8.99	9.0835	27.155	32.49
											18.3595	32.28	2.5075	9.0145	49.8	51.265
											1.7365	5.971	1.2275	10.725	29	23.3
											3.249	18.82	93.39	14.555	22.525	44.765
											3.192	8.047	83.95	14.665	18.77	36.71
											3.9845	14.325	97.58	13.339	28.73	50.655
											3.952	18.3	100.28	15.405	36.405	67.03
											3.0815	14.83	104.215	16.095	30.125	60.99
											3.188	12.9065	103.25	17.48	29.075	59.655
											4.058	14.74	111.55	19.425	30.275	51.72
											5.4305	12.86	87.805	16.365	20.74	30.255
											4.5845	24.555	94.715	17.54	41.6	67.06
											4.6725	20.24	102.02	18.44	35.625	55.195
											3.8145	21.465	107.85	18.06	25.485	51.335
											15.9635	33.91	78.81	16.815	51.14	80.56
											4.7045	11.68	4.976	8.702	20.01	20.45
											5.1795	26.44	110.75	15.455	32.63	56.31
											4.2475	20.289	104.39	14.435	30.45	55.28
											3.5575	10.918	96.405	14.94	24.115	45.47
											5.2285	11.87	108.9	15.295	32.555	55.27
											26.2	39.82	80.66	10.125	61.57	79.955
											2.1965	6.5655	2.977	6.7455	24.995	29.175
											7.3755	29.965	106.965	16.21	52.11	79.96
											8.415	27.5	107.8	18.51	42.925	66.41
											3.6645	6.789	62.15	10.7625	18.6	24.63
											12.622	46.81	103.765	16.12	60.45	81.785
											12.66	21.755	1.14755	6.6245	57.58	55.22
											28.06	40.725	73.97	16.305	73.635	94.91
											8.978	21.768	101.655	17.46	46.845	67.685
											6.3905	14.84	99.71	15.985	38.295	54.565
											18.395	27.42	2.301	6.685	37.26	46.735
											11.542	18.815	2.521	5.9445	44.7	50.685
											2.277	7.6715	0.97735	7.1125	21.253	22.555
											30.65	52.805	55.59	13.805	111.77	124.21
											14.72	30.77	85.625	14.19	70.875	108.78
											12.55	26.845	76.28	13.609	88.365	106.375
											20.8855	32.475	1.6755	8.0705	51.705	54.205
											2.7645	20.305	0.83825	8.0945	19.15	21.585
											2.1645	11.253	0.9829	6.713	20.835	19.265
											1.5295	13.91	0.7707	6.2795	11.68	15.485
											2.073	9.9625	0.7571	7.681	20.795	19.345
											1.7005	9.975	1.126	7.276	22.665	21.115
											3.9905	6.912	18.465	9.5395	33.975	43.395
											10.8365	23.605	113.2	18.785	65.2	98.25
											12.7885	33.99	88.51	12.75	83.34	111.05
											15.818	23.17	9.8875	5.519	43.9855	46.945
											6.348	17.74	97.96	13.455	49.57	76.78
											8.9835	28.055	101.335	14.9	72.755	102.115
											7.3055	23.835	95.19	14.295	55.865	70.205
											15.665	28.79	74.4	12.34	64.4	71.565
											10.1795	16.095	80.86	15.41	61.51	73.16
											2.3455	7.2065	0.98075	7.2865	57.16	45.84
											3.2205	10.507	1.03	6.986	21.445	24.625
											20.324	25.24	6.9525	10.432	76.96	82.055
											4.9525	9.6645	1.5975	9.0325	13.0875	18.228
											7.85	16.64	1.449	7.7635	33.36	33.23
											3.554	27.64	1.292	9.295	21.14	26.525
											18.97	27.195	25.87	7.2975	33.42	42.18
											6.948	18.654	83.59	14.335	28.245	45.98
											8.7645	25.065	108.8	15.33	44.155	69.415
											5.684	13.33	87.285	13.455	35.455	51.4
											8.534	24.085	0.97215	10.6125	27.845	30.135
											8.041	16.565	121.7	19.485	36.865	44.3
											4.136	11.38	107.24	18.415	31.78	44.22
											6.636	10.9085	87.88	11.3425	21.905	32.48
											11.13	35.02	94.285	15.39	68.24	92.01
											3.812	23.495	0.94365	6.439	20.075	21.86
											2.1145	4.387	1.909	8.708	14.455	18.655
											7.3375	15.423	75.32	11.215	42.365	62.86
											6.215	16.28	101.92	13.48	36.06	49.925
											4.9575	12.355	108.865	15.295	28.825	40.69
											3.895	8.088	96.01	16.62	27.13	41.075
											2.019	7.77	0.86385	10.5255	16.43	12.86
											2.718	6.3035	71.155	10.1015	7.4925	12.5955
											6.0095	15.57	101.75	16.37	28.065	35.885
											6.4465	17.15	95.3	14.98	30.6	37.32
											2.517	9.8545	1.1845	10.569	22.105	23.47
											13.43	20.365	2.6345	8.439	52.005	52.795
											14.01	21.87	1.0075	8.9445	48.715	50.335
											18.98	41.71	1.3885	8.4945	15.606	18.18
											10.6045	22.43	85.825	15.05	62.135	75.18
											11.5555	18.475	1.67815	8.4005	19.5215	20.0245
											21.835	42.72	46.915	11.56	68.31	94.315
											21	31.77	15.176	7.326	67.655	85.505
											20.01	33.615	6.2655	7.1135	70.085	84.175
											5.624	10.1195	0.71345	6.991	14.898	19.412
											1.7065	6.1435	0.6688	8.3945	9.4405	10.982
											13.965	28.075	20.45	12.515	47.77	63.72
											20.18	31.92	2.6675	6.279	54.805	57.63
											18.565	31.67	46.22	12.55	76.415	106.425
											5.1855	34.645	1.2225	8.217	40.56	52.43
											1.3736	2.5835	0.972	8.44	24.03	23.145
											6.9895	11.52	7.369	9.036	42.03	44.9
											28.18	50.685	19.01	9.7765	103.365	102.15
											9.424	20.75	5.376	8.819	30.6	30.535

## Sheet: Fig 4
Fig.4d
Ectoderm			Ectoderm			Mesoderm			Mesoderm			Endoderm			Endoderm
NT	SUZ12 KO		NT	MEN1 KO		NT	SUZ12 KO		NT	MEN1 KO		NT	SUZ12 KO		NT	MEN1 KO
0.376646	0.327106		0.199008	1.5476		1.08521	0		0.210951	1.71978		1.87111	0.338286		1.26112	0.900775
0	1.08823		0	0.639192		0	0		0	2.67807		0	0.327106		0	0
30.2509	48.2812		30.1376	61.7966		1.87111	0.338286		1.26112	0.900775		0	1.00368		0.199008	1.37508
0.409256	3.52157		3.75211	10.6856		0	1.04036		0	7.19551		0.376646	1.37865		12.1355	1.07295
16.2819	11.9626		25.7063	21.69		0	0.713259		0	7.73666		0.409256	0.374972		1.26847	8.71122
1267.21	1337.04		1366.12	892.81		1.98106	2.34564		3.48603	2.15355		0.753292	13.3843		3.98513	23.5889
1328.65	1655.96		1311.13	1154.13		0.753292	1.69458		4.23191	4.1093		5.37294	14.672		4.89458	35.9148
7.6596	11.1312		7.21322	39.4408		0.376646	1.37865		12.1355	1.07295		2.54706	4.0514		5.24664	3.88995
21.425	28.9163		33.1113	28.856		0	3.77531		0.628265	5.97599		0	3.02536		0.652151	12.8395
12.8574	12.7972		14.6963	10.6932		2.54706	4.0514		5.24664	3.88995		119.807	242.495		86.3331	67.0942
157.089	208.483		182.056	97.0632		0	3.02536		0.652151	12.8395		3.4103	5.55129		2.90831	8.66371
1411.4	1471.29		1114.94	527.957		1.60441	18.7633		1.68579	7.8447		30.3202	39.6439		27.5354	20.4927
0.675952	0		6.60386	0.589318		0	0.654212		0	3.26603		0.376646	0.374972		0.23025	2.39087
0	0.374972		0.23025	1.10485		3.4103	5.55129		2.90831	8.66371		1.87111	4.24601		0.827273	1.58814
84.3033	86.6409		73.7444	67.5139		1.5718	11.6642		2.34988	9.14464		818.554	1132.68		1583.92	1530.88
0	0		0	0.474647		0.818511	0		0.210951	0		2.92371	7.01764		6.80745	6.75411
0	0		0.398015	3.76595		117.557	258.216		123.699	139.707		26.8773	21.4248		8.95833	16.4652
290.73	356.757		324.064	314.808		19.0141	20.6126		14.6072	32.8722		117.557	258.216		123.699	139.707
0	0		0	1.79256		20.8221	22.7158		9.7663	13.5501		25.7495	26.0123		30.4036	69.937
1.22777	0		2.90831	3.72405		77.0285	79.7333		79.0734	70.6909		7.13203	14.2748		29.5236	11.2257
0.675952	3.81199		2.60402	10.325		16.2819	11.9626		25.7063	21.69		29.0987	44.8601		23.4799	37.3648
298.065	383.018		405.173	562.277		2849.13	3215.58		4069.53	3807.52		2572.86	2189.98		1962.42	1909.37
5.2956	1.4632		0.210951	3.49572		55.137	65.8142		81.548	84.5652		151.623	263.457		158.34	162.551

## Sheet: Fig 5
Fig.5c
CXCR4+ (%)	day 1			day 2			day 3
	Rep 1	Rep 2	Rep 3	Rep 1	Rep 2	Rep 3	Rep 1	Rep 2	Rep 3
Ctrl	0.52	0.38	0	24.7	7.83	14.4	70.9	73	92.9
NT	0.88	0.28	0	27.3	10.1	15.2	84.2	76.3	91.6
	day 1			day 2			day 3
	Rep 1	Rep 2	Rep 3	Rep 1	Rep 2	Rep 3	Rep 1	Rep 2	Rep 3
Ctrl	0.65	0.5	0	24.5	8.27	10.8	72.7	74.4	92.4
MEN1 KO	1.21	0.27	0.023	36.7	15.1	24.1	84.3	85.5	95.4
	day 1			day 2			day 3
	Rep 1	Rep 2	Rep 3	Rep 1	Rep 2	Rep 3	Rep 1	Rep 2	Rep 3
Ctrl	0.56	0.43	0.075	29.6	7.86	11.7	71.1	70.7	88.5
SUZ12 KO	1.83	0.45	0.08	75.3	61	57.8	94.8	94.8	95.3
	day 1			day 2			day 3
	Rep 1	Rep 2	Rep 3	Rep 1	Rep 2	Rep 3	Rep 1	Rep 2	Rep 3
Ctrl	0.47	1.13	0.033	17.4	12.3	7.36	55.2	72.8	73.9
Double KO	4.82	9.16	8.03	61	67.6	51.2	84	93.5	86.4
Fig.5d
CXCR4+ (%)	Rep 1	Rep 2	Rep 3	Rep 4	Rep 5	Rep 6
Vehicle	23.7	22.8	18.8	17.5	20.8	21.4
MEN1i	36.1	31	28.6	24.8	22.6	24.8
EZH2i	50.1	43	50.4	47.2	30.4	35.9
MEN1i+EZH2i	40.6	49.9	54.5	52.2	50.6	46.8
GATA6+ (%)	Rep 1	Rep 2	Rep 3	Rep 4	Rep 5
Vehicle	70	65.5	56.7	53.9	43.6
MEN1i	79.8	65.9	51.2	55.2	66.4
EZH2i	86.1	79.2	74.2	63	66.3
MEN1i+EZH2i	84.1	88.4	78.6	80.1	86.1
Fig.5e	Vehicle			MEN1i			EZH2i			MEN1i+EZH2i
Contraction (%)	Rep 1	Rep 2	Rep 3	Rep 1	Rep 2	Rep 3	Rep 1	Rep 2	Rep 3	Rep 1	Rep 2	Rep 3
d6	0	0	0	0	0	0	0	0	0	0	0	0
d7	0	16.6667	16.6667	33.33	66.6667	16.6667	100	83.3333	16.6667	100	100	83.3333
d8	66.6667	83.3333	33.3333	100	100	33.3333	100	100	66.6667	66.6667	100	100
d9	100	100	66.6667	100	100	66.6667	100	100	100	100	100	100
Fig.5f	Control			NT/KO
SIRPA+ (%)	Rep 1	Rep 2	Rep 3	Rep 1	Rep 2	Rep 3		SIRPA+ (%)	Rep 1	Rep 2	Rep 3
NT+Ctrl	5.68	12.7	9.88	6.49	11.9	9.21		Vehicle	27.3	27.6	29.1
MEN1 KO+Ctrl	19	10.6	5.11	35	22.1	13.8		MEN1i	54.2	42.5	46.5
SUZ12 KO+Ctrl	9.97	28.5	20.7	27.4	37.5	40.3		EZH2i	64.2	52.6	67.6
Double KO+Ctrl	6.94	14.1	8.41	45.8	21.3	30.2		MEN1i+EZH2i	76.6	77.6	69.8
Fig.5h
HuC/D+ (%)	Rep 1	Rep 2	Rep 3		HuC/D+ (%)	Rep 1	Rep 2	Rep 3
NT ctrl	14.2616	6.98619	12.0509		Vehicle	16.3076	16.3853	19.4179
MEN1 KO	42.7273	31.448	22.9375		MEN1i	24.0802	31.1085	23.1545
SUZ12 KO	43.6968	31.8773	26.5359		EZH2i	22.1143	28.726	29.2447
Double KO	67.8679	33.3603	42.3015		MEN1i+EZH2i	28.7162	44.9843	27.0916
Fig.5i
SOX2+ (%)	Rep 1	Rep 2	Rep 3		SOX2+ (%)	Rep 1	Rep 2	Rep 3
NT ctrl	69.2746	69.5946	54.8233		Vehicle	45.5662	49.2521	45.993
MEN1 KO	62.4433	53.4629	51.8459		MEN1i	41.411	24.8923	32.2549
SUZ12 KO	58.1623	55.1186	37.1002		EZH2i	28.6624	35.5524	29.3779
Double KO	50.4608	53.7904	16.1002		MEN1i+EZH2i	27.3526	34.1236	26.469

## Sheet: Ext fig 1
Ext fig 1c					Ext fig 1e
Cas9 mRNA	rep 1	rep 2	rep 3		GFP+ (%)	PAX6::H2B-GFP			PAX6::H2B-GFP iCas9
-Dox	0.000146	0.000125	0.000414406			rep 1	rep 2	rep 3	rep 1	rep 2	rep 3	rep 4
+Dox	0.042173	0.050649	0.0462843		d0	1.56	3.88	3.65	1.04	1.01	1.01	0.88
					d1	2.03	4.55	4.21	1.56	2.76	1.1	1.03
					d2	3.32	14.4	10.5	2.54	9.13	1.91	1.8
					d3	2.71	14.3	14.8	2.41	8.6	6.91	7.73
					d4	17.6	41.6	67.1	14.2	36.6	9.74	48.2
					d5	44.6	74.4	83.3	38.6	69.7	56.3	71.7
					d6	62.5	92.2	96.2	54.8	89.7	74.6	93.4
					d7	83.9	96	98.8	77.2	94.4	91.9	97.4
					d8	95.7	96.8	99.3	93	97.4	97.6	98.7
					d9	98.5	94.7		97.7	95.8	98.5	99.1
					d10	99.7	97.9	99.8	99.5	98.5	99.6	99

## Sheet: Ext fig 2
Ext fig 2a						Ext fig 2c					Ext fig 2d
PAX6-GFP+ (%)						PAX6-GFP+ (%)					PAX6+ (%)	VTP	PRT	TAZ
	rep 1	rep 2	rep 3	rep 4			rep 1	rep 2	rep 3		VTP	1.75944
SUZ12	4.88222	2.22875	3.35	19.391		PRT	1.66302	1.77831	1.15214		PRT	2.44425	1.88586
MEN1	6.40191	5.55099	3.72373			VTP	1.2488	1.29157	1.49335		TAZ	2.15803	2.24232	1.55312
VTN	1.55913	2.78402	10.5513			TAZ	1.2283	1.18554	1.17208
KRTAP4-6	0.180041	3.52587	10.2788			UNC	0.980178	1.26506	0.777696		ZBTB16+ (%)	VTP	PRT	TAZ
CBFA2T2	1.99779	5.982	5.63427			A-395	0.935065	0.983133	1.09897		VTP	1.42712
ZSWIM8	1.19835	1.03701	5.3164	8.81731		SUC	0.859193	0.819277	1.08789		PRT	2.37684	1.39157
EED	6.46319	0.723715	3.94869	4.4528		OLIGO	0.758715	0.946988			TAZ	3.8192	2.98629	1.65566
GLI2	2.55564	0.329388	1.4678	10.851		GSK343	0.56391	0.910843	1.07238
KRT15	1.23497	0.741238	0.2706	9.29087		DEV	0.892003	0.725301
CCND1	2.75466	2.25197	2.76893			A5	0.625427	0.913253	0.850812
SLC52A2	1.09066	3.88453
TGFBR1	1.87234	1.97063	2.7188
CCNG1	1.53773	0.903221	3.9102
MAG	0.0800565	2.9659	2.4464
BCOR	1.0412	1.64209	2.516
DENND4B	3.63719	0.246068	2.05715	0.935467
SDHC	2.24134	1.3186	1.5208
RPL7L1	1.5708	0.0994632	3.13107
SMPX	2.31781	0.8392
RPP30	1.54078	0.714398	2.388
PTPN11	1.02249	1.14643	2.08027
ABHD17A	1.43783	0.919956	0.9414
DLST	0.308888	0.675639	2.24893
PPP1R18	1.66166	0.440902	1.53726	0.4116
GRPEL2	1.39001	0.544667
RLF	0.151752	0.948847	1.10467
POU5F1	0.150341	0.146037	0.1462

## Sheet: Ext fig 3
Ext fig 3a					Ext fig 3f
SUZ12 mRNA					Cluster 2	1.NT.d0	1.NT.d4	1.NT.d8	1.SUZ12.d0	1.SUZ12.d4	1.SUZ12.d8
	Rep 1	Rep 2	Rep 3		mean	-1.25473	-0.12102	0.807184	-1.26923	0.0265715	0.742182
NT ctrl	3132.39	1839.28	1983.81		stdev	0.322954	0.419806	0.330944	0.365679	0.551758	0.667778
SUZ12 KO	1211.64	1158.12	1234.09		N	432	432	432	432	432	432
MEN1 mRNA					Cluster 2	2.NT.d0	2.NT.d4	2.NT.d8	2.MEN1.d0	2.MEN1.d4	2.MEN1.d8
	Rep 1	Rep 2	Rep 3		mean	-1.33721	0.210598	0.771036	-1.29279	0.492262	0.791897
NT ctrl	3110.42	3136.34	3050.65		stdev	0.365383	0.448	0.678924	0.339019	0.631689	0.806838
MEN1 KO	979.493	881.032	994.741		N	432	432	432	432	432	432
Ext fig 3b
PAX6+ (%)	Rep 1	Rep 2	Rep 3		Cluster 3	1.NT.d0	1.NT.d4	1.NT.d8	1.SUZ12.d0	1.SUZ12.d4	1.SUZ12.d8
No dox	50	54	56.1		mean	-1.07918	0.722145	0.0253782	-1.07155	0.486005	0.149874
2d dox	66.4	44.3	59.2		stdev	0.505607	0.708618	0.440233	0.487003	0.666843	0.785755
4d dox	68.7	60.5	62.3		N	322	322	322	322	322	322
ZBTB16+ (%)	Rep 1	Rep 2	Rep 3		Cluster 3	2.NT.d0	2.NT.d4	2.NT.d8	2.MEN1.d0	2.MEN1.d4	2.MEN1.d8
No dox	24.1	32.5	26.1		mean	-1.11302	0.898418	-0.122396	-1.08887	0.9673	0.00767165
2d dox	29	16.7	30.3		stdev	0.496422	0.622218	0.657612	0.450711	0.842703	0.961822
4d dox	33.4	25	25.6		N	322	322	322	322	322	322
					Cluster 5	1.NT.d0	1.NT.d4	1.NT.d8	1.SUZ12.d0	1.SUZ12.d4	1.SUZ12.d8
					mean	0.483615	-0.475397	-0.623234	0.636924	-0.0816999	-0.153257
					stdev	0.632601	0.426549	0.289395	0.694352	0.644271	0.731379
					N	455	455	455	455	455	455
					Cluster 5	2.NT.d0	2.NT.d4	2.NT.d8	2.MEN1.d0	2.MEN1.d4	2.MEN1.d8
					mean	0.535539	-0.409853	-0.361945	0.983215	-0.368544	-0.249114
					stdev	0.79133	0.424534	0.620215	0.919574	0.558935	0.770249
					N	455	455	455	455	455	455
					Cluster 6	1.NT.d0	1.NT.d4	1.NT.d8	1.SUZ12.d0	1.SUZ12.d4	1.SUZ12.d8
					mean	-0.0157277	-0.136606	-0.585021	0.0858903	-0.0690793	-0.264614
					stdev	0.717442	0.556846	0.299018	0.73789	0.513923	0.647673
					N	382	382	382	382	382	382
					Cluster 6	2.NT.d0	2.NT.d4	2.NT.d8	2.MEN1.d0	2.MEN1.d4	2.MEN1.d8
					mean	0.0590311	-0.102459	-0.428128	0.118519	-0.139927	-0.267783
					stdev	0.78611	0.555177	0.556496	0.752787	0.709971	0.806731
					N	382	382	382	382	382	382

## Sheet: Ext fig 4
Ext fig 4a														Ext fig 4c	Cluster 1: PAX6 binding				Cluster 1: No PAX6 binding				Cluster 4: PAX6 binding				Cluster 4: No PAX6 binding				Cluster 7: PAX6 binding				Cluster 7: No PAX6 binding				Cluster 8: PAX6 binding				Cluster 8: No PAX6 binding					Ext fig 4d	ZBTB16+ (%)
MAP2	1. NT			1. SUZ12 KO			2. NT			2. MEN1 KO					NT ctrl	SUZ12 KO	NT ctrl	MEN1 KO	NT ctrl	SUZ12 KO	NT ctrl	MEN1 KO	NT ctrl	SUZ12 KO	NT ctrl	MEN1 KO	NT ctrl	SUZ12 KO	NT ctrl	MEN1 KO	NT ctrl	SUZ12 KO	NT ctrl	MEN1 KO	NT ctrl	SUZ12 KO	NT ctrl	MEN1 KO	NT ctrl	SUZ12 KO	NT ctrl	MEN1 KO	NT ctrl	SUZ12 KO	NT ctrl	MEN1 KO			Day
	rep 1	rep 2	rep 3	rep 1	rep 2	rep 3	rep 1	rep 2	rep 3	rep 1	rep 2	rep 3			-0.429838	-0.0995585	-0.262787	-0.244596	-0.773259	-0.226476	0.388536	0.905067	-0.825778	-0.510846	-0.710747	-0.557411	-0.914234	-0.573364	-0.340084	-0.0099015	-0.723747	-0.712052	-0.792288	-0.900417	-0.486905	-0.1261	-0.877593	-0.76027	-0.524755	-0.482592	-0.547434	-0.602027	-0.493062	-0.225802	-0.189994	-0.406771			0
d0	1086.93	706.211	713.332	822.036	707.53	762.694	551.214	543.888	547.074	408.671	422.506	403.094			-0.505437	-0.392646	-0.249086	-0.0137771	-0.931972	-0.628277	-0.629722	0.29899	-0.603875	-0.572714	-0.593627	-0.53171	-0.341288	-0.166342	-0.573393	-0.566849	-0.958087	-0.605734	-1.16476	-1.05467	-0.664089	-0.640869	-0.693073	-0.753177	0.449412	0.159273	0.0614534	-1.07093	0.0369295	1.10058	-0.596611	-0.709978			2
d4	6537.03	8266.6	8122.77	7509.89	6809.16	7492.99	5137.54	5025.51	5397.17	6209.26	6212.02	5947.37			-0.756294	0.157467	-0.634243	-0.345529	-0.440702	-0.496198	-0.0849912	0.0559911	-0.728643	0.300841	-0.621466	-0.35544	-0.827918	0.162939	-0.847182	-0.640428	-0.178825	-0.388972	-0.795148	-0.932391	-0.19165	-0.147944	-0.126048	-0.322486	-0.341539	-0.513732	-0.586279	-0.480252	0.396968	-0.358649	-0.142924	-0.535948			4
d8	11617.8	11244	10633	14335.2	14596	14634.6	7413.29	7227.03	7014.36	14547.1	14759.9	14548.4			-0.417149	0.197923	-0.602181	-0.171559	-0.372556	-0.688609	-0.406192	0.918038	-0.353277	1.31747	-0.630437	-0.685697	-0.60607	-0.609711	-0.606972	-0.602272	-0.706981	-0.773754	-0.751135	-0.819359	-0.121956	-0.319541	-0.460166	-0.558062	-0.208372	-0.363194	-0.495945	-0.822431	-0.486619	-0.463078	-0.322379	-0.502849			6
															-0.189383	0.174436	-0.0967086	0.183899	-0.618049	-0.513978	-0.0548926	0.535658	-0.41521	0.380052	-0.653302	-0.858713	-1.11405	-0.952554	-0.880863	-0.458602	0.159791	-0.29816	0.267918	-0.29816	0.914926	0.070125	0.15451	0.801099	-0.6172	-0.602613	-0.620107	-0.620156	-0.644357	-0.0771968	-0.738719	-1.14516			8
EMX2	1. NT			1. SUZ12 KO			2. NT			2. MEN1 KO					-0.560002	-0.714305	-0.380237	0.568883	-0.568119	-0.47066	-0.341411	-0.21086	-0.532302	-0.505289	-0.650421	-0.674434	-0.910564	-0.530146	-0.725406	-0.306512	-0.619837	-0.613219	-0.6379	-0.655867	-0.573573	-0.390131	0.183901	0.326444	-0.281486	0.0476484	-0.571018	-0.877991	1.75873	0.735292	0.8348	-0.359923			10
	rep 1	rep 2	rep 3	rep 1	rep 2	rep 3	rep 1	rep 2	rep 3	rep 1	rep 2	rep 3			0.185344	-0.0590645	-0.0860772	0.274452	-0.693065	1.0485	-0.25857	-0.685082	-0.573473	-0.0349215	-0.579907	-0.537504	-1.0925	-0.903614	-0.597115	0.130071	-0.511873	-0.583691	-0.678778	-0.595514	0.0776394	-0.327864	-0.892102	-0.861218	-0.634849	-0.608826	-0.671947	-0.769516	-0.267558	-0.429561	-0.0932284	-0.224706
d0	0	1.12994	0	1.01486	0	0	0	1.19405	0	2.13591	1.91758	2.94659			-0.536988	-0.0275211	-0.417062	-0.243975	-0.289284	-0.259317	-0.0985792	0.301027	-0.286636	-0.163867	-0.276817	-0.585347	-0.817568	-0.711645	-0.975486	-0.850247	-0.634322	-0.543401	-0.630914	-0.614724	-0.248638	-0.352409	-0.241521	-0.447037	-0.604147	-0.549184	-0.633386	-0.649559	-0.486525	-0.22723	0.0549308	-0.0880493			MAP2+ (%)
d4	316.212	326.288	332.731	744.178	737.222	787.068	513.984	564.268	487.728	1263.99	1159.25	1151.1			-0.367792	-0.58903	-0.123522	0.102802	-0.405552	0.546347	-0.0541149	-0.73238	-0.842179	0.756962	-1.04088	-1.02787	-0.770854	-0.538912	-0.879417	-0.711308	-0.849078	-0.523828	-0.840063	-0.720172	-0.213614	-0.293188	-0.47687	-0.549667	-0.476671	0.0188964	-0.580232	-0.50722	-0.702063	-0.649947	-0.789203	-0.642196			Day
d8	2121.69	2548.14	2154.16	4029.87	4224.95	4115.27	2381.3	2305.08	2172.17	5119.48	4809.41	4996.67			-0.459049	0.0872805	-0.599264	-0.511603	-0.0682633	-0.136124	-0.439361	-0.522148	-0.403966	-0.468887	-0.224536	-0.366768	-0.141702	0.279227	-0.559676	-0.69048	-0.265684	-0.242048	-0.462619	-0.582987	-0.688825	-0.74186	-0.929526	-0.659333	-0.344589	-0.231343	-0.298858	-0.290478	-0.850577	-0.451948	-0.857575	-0.466381			0
															-1.20747	-0.792121	-0.792823	-0.603136	-0.466804	-0.372949	0.392716	0.944238	-0.731685	0.668944	-0.553252	-0.112975	-0.619803	-0.258101	-0.359058	-0.308302	-0.882235	0.345056	-0.824095	-0.89607	-0.64337	-0.638304	-0.665772	-0.598953	-0.568319	-0.58784	-0.624432	-0.681457	-0.629996	-0.0432248	-0.262758	-0.0977825			2
DACH1	1. NT			1. SUZ12 KO			2. NT			2. MEN1 KO					-0.105762	-0.095964	-0.211223	-0.293592	-0.615452	-0.429398	-0.350315	-0.512515	-0.673441	-0.825746	-0.914329	-0.666636	-0.897909	-0.779376	-0.840471	-0.736491	-0.345632	-0.145885	-0.432464	-0.702423	-0.30973	-0.338666	-0.4358	-0.567055	-0.377003	0.136161	0.369043	-0.0663964	-0.275043	-0.194188	-0.589449	-0.678936			4
	rep 1	rep 2	rep 3	rep 1	rep 2	rep 3	rep 1	rep 2	rep 3	rep 1	rep 2	rep 3			-0.310817	-0.0319363	-0.451242	0.340989	-0.678113	0.73473	-0.852646	0.623802	-1.0625	-1.09208	-1.12932	-0.855809	-0.804172	0.233293	-0.712226	-0.754793	-0.905674	-0.428505	-0.99513	-0.982649	0.154942	0.0510197	-0.322296	-0.425456	0.755253	0.518696	0.157644	-0.781521	-0.525433	-0.395907	-0.444226	-0.343532			6
d0	825.337	661.013	613.883	661.688	630.987	633.329	602.475	568.366	533.259	615.143	531.168	567.514			0.315767	0.88711	0.159585	-0.686766	-0.341522	-0.132945	-0.443899	-0.459056	-0.507343	-0.413804	-0.500086	-0.493878	-0.911151	-0.685993	-0.898254	-0.845897	-0.513479	-0.286983	-0.544865	-0.208633	-0.540892	-0.510718	-0.539496	-0.528949	-0.725836	-0.676686	-0.866968	-0.883919	-0.904373	-0.936172	-0.939785	-0.893102			8
d4	2056.57	2278.15	2273.26	3725.97	3656.62	4007.97	1825.33	1778.77	1776.43	2022.25	2104.57	2021.1			-0.691782	1.1132	-0.39378	0.141614	-0.740081	-0.628899	0.319975	0.88594	-0.497421	-0.340974	-0.513801	-0.504582	-0.729165	-0.175659	-0.44456	0.139454	-0.522661	-0.543827	-0.554344	-0.57823	0.342745	0.0170168	-0.364024	-0.633635	-0.296525	-0.0600076	-0.442278	-0.744619	-0.329877	-0.39162	-0.790295	-0.843129			10
d8	6885.49	6464.72	6538.47	9493.25	9259.62	9225	3907.8	3766.79	3391.97	7772.7	8343.33	7709.14			-0.466275	-0.293327	0.169364	0.189145	-0.630712	0.326648	0.378286	1.72772	-0.612733	-0.52354	-0.511141	-0.281207	-1.24897	-0.54491	-1.11016	-0.489021	-0.530696	-0.191657	0.012372	-0.0756575	0.0153577	0.151605	-0.422938	-0.534254	-0.711399	0.225241	-0.860223	-0.888081	-0.434062	-0.374153	-0.303939	-0.545492
															-0.510794	-0.271842	-0.362781	-0.608378	-0.833562	-0.439992	-0.583518	-0.322047	-1.18741	-0.0925338	-1.15436	-0.769696	-0.660979	-0.668226	-0.689351	-0.652226	-0.366645	-0.567093	-0.56003	-0.704824	-0.127471	-0.112513	-0.472727	-0.343959	-0.5242	-0.0205317	-0.785555	-1.02472	-0.872838	-0.274332	-0.478349	-0.342725			PAX6+ (%)
															0.139271	0.61651	-0.145636	-0.147557	-0.127923	-0.186635	-0.214951	-0.0682793	-0.525645	-0.117644	-0.634875	-0.394297	-0.628682	-0.32931	-0.688377	-0.661438	0.081607	-0.130728	-0.388532	-1.13876	-0.379817	-0.0064316	0.14533	0.110629	-0.411494	0.396112	-0.624449	-0.794162	0.670321	1.22211	0.968019	1.76328			Day
Ext fig 4b															-0.141525	0.626942	-0.171709	0.151619	-0.660047	-0.643679	0.130416	0.36494	-0.664308	-0.53272	-0.616908	-0.533465	-0.538636	-0.447748	-0.587908	-0.392186	-0.354399	-0.453776	-0.458634	-0.657619	-0.490988	-0.0747288	-0.562412	-0.529533	0.0596268	0.563804	-0.539435	-0.677553	-0.710252	0.604692	-0.847027	-0.850866			0
PAX6	NT ctrl			MEN1 KO			SUZ12 KO								-1.21068	-0.357529	-0.347442	0.363676	-0.556944	-0.411358	-0.450829	-0.334645	-0.375935	1.0406	-0.435578	1.88738	-0.370307	-0.216934	-0.741136	-0.0670002	-0.0064073	0.0477037	-0.708054	-0.936204	-0.841835	-0.704232	-0.567781	-0.462406	-0.577048	-0.538159	-0.668665	-0.679139	-0.554919	-0.299085	-0.692931	-0.69087			2
	rep 1	rep 2	rep 3	rep 1	rep 2	rep 3	rep 1	rep 2	rep 3						-0.200801	0.80291	-0.390386	-0.541073	-0.486213	-0.323209	-0.322654	-0.34366	-0.815255	-0.751933	-0.810358	-0.371417	-0.863354	-0.688172	-0.668889	-0.580257	-0.554734	-0.553048	-0.549849	-0.553577	-0.590041	-0.615236	-0.65263	-0.666898	-0.578194	-0.54652	-0.599372	-0.628936	-0.571965	-0.566298	-0.569761	-0.568007			4
d0	0.0001096	1.80857e-05		8.4996e-06	0.000177004	0.00026181	1.1715e-07	0.000257898							-0.384654	0.431726	-0.562803	-0.567761	-0.447273	-0.33941	0.0787332	0.260636	-0.557909	-0.672121	-0.690784	-0.789646	-0.945973	-1.02641	-0.783187	-0.375806	-0.633822	-0.562358	-0.700828	-0.72649	-0.394337	-0.424999	-0.452557	-0.513632	-0.577209	-0.466442	-0.659014	-0.606586	-0.402025	-0.266531	-0.5704	-0.497658			6
d2	0.00081095		8.5576e-05	0.00134103	0.0482047	0.0109416	0.0007216	0.0154832	0.00144693						-0.933737	-0.5043	-0.292272	0.158475	-0.755158	-0.430834	-0.671332	-0.503819	-0.472725	0.206561	-0.86879	-1.11779	-0.853569	-0.526164	-0.865861	-0.573455	0.159374	0.163375	-0.254277	-0.796658	-0.371342	-0.342798	-0.477849	-0.558042	0.0782234	0.321695	-0.36609	-0.650001	-0.598788	-0.574599	-0.603551	-0.610302			8
d4	0.0840682	0.0874811	0.074775	0.115082	0.102667	0.183975	0.285596	0.268195	0.130423						-0.0598073	-0.484401	0.0276379	-0.646338	-0.610951	-0.368205	-0.590252	-0.495814	-0.633206	-0.38133	-0.630387	-0.635421	-0.681985	-0.622375	-0.472743	-0.677899	-0.417594	-0.31877	-0.575411	-0.681214	-0.268604	-0.446855	-0.726083	-1.01373	-0.666575	-0.660254	-0.746864	-0.750926	-0.493377	-0.286874	-0.541584	-0.629648			10
d6	0.240812	0.0849934	0.102519	0.176975	0.148464	0.321455	0.392716	0.301167	0.24369						-0.501831	-0.348253	-0.409163	-0.282051	-0.271155	-0.0586321	0.0229702	-0.207088	-0.191991	0.384906	-0.386724	0.164591	-0.100452	0.127593	0.0499087	-0.174116	-0.373003	-0.420863	-0.49753	-0.56407	-0.749674	-0.629528	-0.779772	-0.738534	0.280378	0.653254	-0.190167	-0.646261	-0.507239	-0.419227	-0.525733	-0.523449
d8	0.290685	0.0334097	0.171313	0.19806	0.197732	0.291335	0.16464	0.411391	0.249283						0.122524	0.0436549	-0.398815	-0.200051	-0.670571	-0.384255	-0.539782	-0.0951424	-0.929037	-0.213259	-0.943007	-0.651477	-0.804329	-0.472824	-0.804015	-1.12885	-0.474706	-0.540888	-0.539904	-0.57568	-0.698448	-0.522613	-0.689097	-0.655142	-0.479747	-0.545204	-0.631716	-0.713218	0.63566	0.179468	-0.0663204	-0.427113
															-0.717549	-0.480909	0.261248	0.24817	-0.687858	-0.561102	0.145972	0.638664	-0.319866	-0.192034	-0.333991	-0.386302	-0.679167	-0.373283	-0.234596	-0.107795	-0.454797	-0.449038	-0.453745	-0.449939	-0.80345	-0.562933	-0.306092	-0.238969	-0.616733	-0.616952	-0.616878	-0.616903	-1.33143	-0.972944	-0.505575	-0.213883		Ext fig 4i	NT
EMX2	NT ctrl			MEN1 KO			SUZ12 KO								-0.430118	0.137539	-0.441717	-0.0581379	-0.732398	-0.67543	-0.612263	-0.268145	-0.437067	-0.469332	-0.529136	-0.412636	-0.766582	-0.53252	-0.680957	-0.540551	0.588995	0.797421	0.138819	0.757034	-0.655026	-0.427544	-0.723352	-0.595572	-0.618569	-0.618795	-0.61853	-0.618489	-0.784768	0.200879	-0.0786891	0.529469			0.0001096
	rep 1	rep 2	rep 3	rep 1	rep 2	rep 3	rep 1	rep 2	rep 3						-0.432515	0.167114	-0.244772	0.199214	-0.768962	-0.290542	-0.559653	0.144134	-0.335363	-0.220687	-0.332461	-0.31294	-0.709589	1.76465	-0.704154	-0.266346	-0.482433	-0.537456	-0.570676	-0.590867	-0.47605	-0.315641	-0.530421	-0.528654	-0.296027	-0.301172	-0.453399	-0.759445	0.178208	-0.0068854	-0.253635	-0.828799
d0	5.5346e-06			3.5075e-08	1.06187e-05	0	3.3447e-08	3.2146e-05							0.271415	0.266703	-0.508778	0.331427	-0.642753	-0.579734	-0.388682	-0.146089	-0.673837	0.0861629	-0.660082	0.380899	-0.341904	1.98631	-0.679498	0.157813	-0.648926	-0.197855	-0.867451	-0.998117	-0.150852	-0.337417	-0.528904	-0.706087	0.825983	1.00198	0.627134	-0.364441	-0.59755	-0.659166	-0.569307	-0.61191
d2	4.0127e-06			7.2517e-05		0.00023241	1.2292e-07	0	8.90619e-05						-0.682701	-0.0808796	-0.57633	0.378997	-0.210679	1.98769	-0.506427	0.508778	-0.730046	-0.444404	-0.569408	-0.492222	-0.672134	-0.319713	-0.509515	0.156885	-0.0938872	0.0145763	-0.560951	-0.656552	0.231356	0.34789	0.117	-0.622553	-0.446246	-0.308342	-0.551574	-0.64776	-0.404989	-0.363626	-0.343521	-0.582951
d4	0.00332103	0.00294024	0.00314494	0.00405804	0.00390131	0.00818045	0.00739938	0.0231612	0.0158877						-0.589796	-0.294478	0.303953	1.04647	-0.685335	0.429452	-0.652029	0.261409	-0.609929	0.0445603	-0.663339	-0.631267	-0.936274	-0.921906	-0.829879	-0.4448	0.256816	-0.216851	-0.163675	-0.542441	-0.182896	0.180291	-0.516819	-0.449868	-0.542952	-0.424815	-0.460269	-0.60287	-0.400017	-0.310008	-0.514663	-0.546236
d6	0.0290289	0.000802179	0.00836871	0.0161659	0.00300119	0.0235145	0.0410484	0.0222612	0.0700818						-0.501048	1.67205	-0.595878	-1.02595	-0.301433	-0.279755	0.105185	-0.220759	-0.425526	0.149404	-0.754422	-0.784886	-0.756543	-0.739784	-0.756639	-0.855863	-0.536489	-0.297545	-0.784899	-0.905461	-0.694252	-0.608839	-0.718544	-0.736816	-0.735989	-0.254714	-0.853417	-0.836609	-0.840832	0.0830147	-1.04186	-0.651433
d8	0.0214563	0.00232659	0.0224171	0.0215543	0.0279543	0.0428159	0.00825408	0.0947915	0.151494						-0.25118	-0.0097652	-0.347765	-0.578748	-0.527363	-0.612544	-0.287537	0.00227858	-0.581975	-0.37608	-0.64522	-0.201393	-0.364368	-0.0410651	-0.305245	-0.114258	0.249152	0.0979748	-0.481594	-0.80631	-0.461074	-0.238061	-0.548747	-0.438052	-0.513832	-0.374518	-0.55566	-0.933107	-0.55086	-0.4695	-0.568953	-0.613005
															-0.233548	0.144537	-0.565892	-0.301846	-0.602777	0.620341	-0.534311	-0.113858	-0.455976	-0.318978	-0.709218	-0.661963	-0.882862	-0.654578	-0.353525	-0.054608	-1.01592	-0.825945	-0.425855	-0.360818	-0.578421	-0.560774	-0.400987	-0.340608	-0.293352	-0.492761	-0.382139	-0.881747	-0.345995	-0.046705	-0.598972	-0.725784
MAP2	NT ctrl			MEN1 KO			SUZ12 KO								-0.57397	0.0781694	-0.223551	1.16137	-0.604552	-0.147346	-0.63504	-0.634136	-0.638821	-0.567648	-0.643783	-0.649267	-0.39527	-0.0578851	-0.193793	-0.354705	-0.470346	-0.386032	-0.536542	-0.585763	-0.380928	-0.238219	-0.495847	-0.402583	-0.508459	-0.483137	-0.604617	-0.714344	-0.593621	-0.376407	-0.130502	-0.0841303
	rep 1	rep 2	rep 3	rep 1	rep 2	rep 3	rep 1	rep 2	rep 3						-0.790809	-0.442418	-0.426898	0.120643	-0.326218	-0.33266	0.57082	0.615364	-0.669494	-0.41001	-0.670759	-0.640949	-0.549976	-0.246306	-0.502169	-0.190696	0.00287522	-0.13823	-0.399042	-0.758606	-0.40743	-0.416478	-0.303564	-0.363319	-0.211116	0.0519197	-0.423878	-0.483395	-0.0077818	0.396409	0.886605	0.718773
d0	0.00488007	0.00218577		0.0004784	0.00185422	0.00125632	0.00079195	0.00313724							-0.579804	0.19244	-0.42526	-0.107877	-0.14681	0.278003	-0.388859	-0.940891	-0.585361	-0.320832	-0.636733	-0.322753	-0.455816	-0.0973823	-0.382429	-0.284732	-0.239312	-0.111423	-0.607057	-1.06032	-0.362272	-0.628632	-0.973977	-0.994513	-0.639885	-0.62614	-0.642681	-0.64111	0.0006348	-0.483947	-0.15132	-0.807213
d2	0.0240935	0.00198393	0.0147736	0.0299715		0.0407514	0.0185471	0.00540259	0.0171798						-0.65093	-0.359587	-0.576848	0.0542188	-0.659255	-0.0459428	-0.72393	-0.401617	-0.306637	-0.0232177	-0.398455	-0.531697	-0.544716	-0.390434	-0.708069	-0.700113	-0.620009	0.577739	-0.0808695	-0.324459	-0.533987	-0.456877	-0.574562	-0.569061	-0.621434	0.834791	-0.499105	-1.19116	0.287125	-0.219469	-0.346144	-0.242878
d4	0.0276591	0.0352247	0.0241298	0.0293466	0.0388329	0.0374636	0.0529378	0.0373229	0.034945						-0.734511	0.369305	-0.540942	0.307599	-0.203458	-0.227576	-0.614118	-0.696932	-0.708386	-0.560553	-0.676868	-0.62937	-0.817706	-0.594218	-0.775043	-0.616672	-0.758234	-0.348996	-1.01232	-1.07228	0.0465418	-0.229712	-0.568163	-0.608921	-0.408988	0.12728	-0.573132	-0.787034	-0.303852	0.0971145	-0.478868	-0.801811
d6	0.0371079	0.0271683	0.0532851	0.0284097	0.0657815	0.0568136	0.0720175	0.0435222	0.103425						-0.624606	0.247219	-0.503596	-0.609754	-0.68282	-0.224366	-0.682375	0.433101	-0.78262	-0.416245	-0.666272	-0.549999	-0.646391	0.0287763	-0.642557	-0.587777	-0.47213	-0.471147	-0.47202	-0.46602	-0.25727	-0.401344	-0.638635	-0.724304	-0.211468	-0.332872	-0.512549	-0.755959	-0.417055	-0.411342	-0.563296	-0.725762
d8	0.0499655	0.0123182	0.0621835	0.0523805	0.0870083	0.0931979	0.0346784	0.148885	0.159123						-0.401476	-0.319807	-0.228736	0.0393345	-0.731324	-0.209674	-0.464794	0.457055	-0.400595	-0.149713	-0.461396	0.243716	-0.86706	-0.769504	-0.924306	-0.396339	-0.368542	-0.398312	-0.525723	-0.598881	-0.184587	-0.292804	-0.585922	-0.713649	0.152356	-0.18593	-0.231329	-0.689082	0.295325	0.371403	-0.139918	-0.36658
															-0.566308	-0.353417	-0.19813	0.148584	-0.490193	-0.48102	-0.218237	-0.005233	-0.820672	0.160422	-0.800234	-0.859653	-0.694309	-0.451393	-0.679191	-0.475274	-0.531605	-0.590106	-0.754768	-0.803373	-0.752513	-0.492621	-0.413138	-0.0154007	-0.759943	-0.619392	-0.814524	-0.878692	-0.555808	-0.297737	-0.892516	-1.28408
HES4	NT ctrl			MEN1 KO			SUZ12 KO								-0.784603	-0.586061	-0.623162	0.16171	-0.601599	-0.273265	-0.329171	-0.252252	-0.272615	1.00173	-0.589307	-1.14862	-0.740478	-0.621821	-0.718284	-0.319824	-0.741143	-0.449618	-0.696303	-0.711513	-0.582922	-0.422998	-0.915126	-0.831747	-0.549539	-0.431011	-0.571066	-0.655721	-0.199872	0.059629	-0.279233	-0.909969
	rep 1	rep 2	rep 3	rep 1	rep 2	rep 3	rep 1	rep 2	rep 3						-0.233202	-0.21377	-0.0444739	-0.319227	-0.965748	-0.624773	0.775529	0.870973	-0.937567	1.67502	-0.813979	0.102643	-0.724487	-0.423518	-0.566569	-0.548437	-0.535486	-0.535486	-0.535486	-0.535486	0.331007	-0.0808657	-0.325826	-0.909841	-0.198564	-0.466492	-0.373192	-0.87364	-0.634799	-0.326152	-0.525224	-0.300232
d0	9.8847e-05	0.000160272		1.5198e-05	0.000100097	0.00024712	2.0665e-05	4.82626e-05							-0.49149	-0.149355	-0.504732	-0.364436	-0.633296	-0.526061	-0.475765	-0.338125	-0.604301	-0.46126	-0.208543	-0.415833	-0.539038	-0.376692	-0.563098	-0.139476	-0.693994	-0.691475	-0.771388	-0.982366	-0.415263	0.0875413	-0.351717	-0.455946	-0.173914	-0.406106	-0.395196	-0.679307	0.53582	-0.253805	0.634147	0.460734
d2	0.00108635	0.00345562	0.000419601	0.00020444		0.00121674	0.00241347	0.000211626	0.000564367						-0.769419	0.278373	-0.738007	-0.955254	-0.666196	0.877765	-0.583467	-0.276483	-0.804759	-0.572135	-0.631866	-0.750921	-0.912272	-0.939665	-0.667106	0.678343	-0.728909	-0.418259	-0.721588	-0.218986	-0.563912	-0.0610214	-0.840807	-0.847983	0.243417	0.432289	-0.271444	-0.26027	-0.419703	-0.139376	-0.273125	-0.372994
d4	0.00061451	0.00116722	0.00100305	0.00139867	0.00217215	0.00586462	0.00440276	0.00608498	0.00257313						-1.09639	0.268663	-0.78989	0.219535	0.232263	0.0521801	-0.0852672	-0.68215	-1.16806	-0.307347	-1.16402	-0.978852	-0.553729	-0.526329	-0.432247	-0.0929379	-0.614511	-0.0831229	-0.624128	-0.63952	-0.515588	-0.52675	-0.578327	-0.61056	-0.506035	-0.546037	-0.560742	-0.569148	0.483884	0.764877	0.155114	-0.175166
d6	0.00680053	0.00206419	0.0065493	0.00815761	0.00384351	0.020676	0.0121625	0.0264918	0.0104483						-0.724952	-0.614633	-0.271638	-0.0715355	-0.564845	-0.190237	0.34585	0.526546	-0.614314	0.791295	-0.660555	-0.341966	-0.882589	0.00550924	-0.276557	-0.154425	-0.526071	0.0620332	-0.701709	-0.926034	0.00366843	0.165159	-0.0004976	-0.115542	-0.427586	0.0199363	-0.59557	-0.758637	0.0812549	-0.105199	0.356458	0.144545
d8	0.0231831	0.0208268	0.0282348	0.0130696	0.0281218	0.10291	0.0306669	0.0186145	0.0367812						-0.282148	0.280661	-0.276514	-0.246071	-0.899179	-0.825234	0.481121	1.11905	-0.740939	-0.513153	-0.501619	-0.212725	-0.803367	-0.513975	-1.04016	-0.434632	-0.807964	-0.647275	-0.808207	-0.861172	-0.785816	-0.50073	-0.801508	-0.725015	0.384664	-0.423324	0.638713	0.146379	-0.324254	-0.270204	-0.0063591	-0.21956
															0.090931	-0.0033609	-0.390789	-0.673613	0.0183168	0.00078898	-0.104914	0.409475	-0.651677	-0.634156	-0.668106	-0.642713	-0.855489	0.787064	-0.343929	-0.108622	-0.525639	-0.403035	-0.561264	-0.602894	-0.912807	-0.565206	-0.657438	-0.0618722	-0.196491	0.229665	-0.620532	-0.782828	-0.575843	-0.104917	-0.538278	-0.634173
ZBTB16	NT ctrl			MEN1 KO			SUZ12 KO								-0.8327	-0.342915	-0.283966	-0.0793733	-0.21429	-0.0438931	0.238706	0.414625	-0.746095	0.30462	-0.621053	-0.721422	-0.309721	0.828729	-0.306088	-0.25913	0.649759	0.383927	-0.0454049	-0.410787	-0.626815	-0.498963	-0.587044	-0.560827	0.0128829	-0.28587	-0.457873	-0.979916	-0.687714	-0.398466	-0.972881	-0.924063
	rep 1	rep 2	rep 3	rep 1	rep 2	rep 3	rep 1	rep 2	rep 3						-0.277215	-0.214847	-0.350125	-0.421701	-0.675791	-0.133203	-0.689028	-0.249179	-0.853258	-0.615288	-0.604119	-0.386864	-0.620902	-0.489618	-0.477034	-0.275283	-0.456086	-0.521043	-0.615687	-0.761848	-0.288387	-0.252194	-0.178671	-0.247132	0.270092	0.608789	0.276453	-0.0662133	1.01366	0.730746	0.539279	0.0661964
d0	1.0479e-05	8.17495e-06		1.5734e-05	1.52232e-05	3.4341e-05	5.6947e-07	3.47758e-05							-0.894412	-0.475585	-0.66143	-0.817414	-0.58516	-0.484952	-0.220001	-0.0852517	-0.526065	-0.261651	-0.620675	-0.465098	-0.540743	-0.303299	-0.580363	-0.464703	0.233469	0.584349	-0.255854	-1.1456	-0.111362	-0.223208	-0.484678	-0.593889	0.609778	0.226694	0.136893	-0.379296	0.314178	1.24356	-0.290196	0.0516764
d2	8.8456e-06		1.2924e-05	9.2434e-06		0.0001136	7.2499e-05	0	3.65851e-05						-0.552444	-0.613062	-0.288215	-0.190973	-0.457134	0.00743732	-0.375214	0.153345	-0.680443	-0.658969	-0.662742	-0.550107	-0.679582	-0.278803	-0.893606	-0.776838	-0.402725	-0.510831	-0.504988	-0.676368	0.644511	-0.0347918	0.179077	-0.430511	0.735306	-0.111868	0.244875	-0.365419	0.128078	0.73746	-0.469086	-0.791068
d4	0.00080521	0.000854616	0.00127991	0.00111217	0.00169501	0.00336803	0.00164432	0.0025212	0.00324084						0.319118	0.517949	-0.0974419	-0.0681267	-0.692965	-0.261938	-0.211432	-0.0008343	-0.485122	-0.475536	-0.490549	-0.488607	-0.755015	-0.505144	-0.549722	-0.633796	-0.500134	-0.421978	-0.358285	-0.436861	-0.263204	-0.389633	-0.559015	-0.640125	-0.5263	-0.593967	-0.627283	-0.676269	-0.53673	-0.504623	-0.573048	-0.603773
d6	0.00586961	0.00131057	0.00409076	0.00615262	0.00286368	0.00646633	0.00578328	0.00299627	0.0129245						-0.760187	-0.329237	-0.663347	0.762725	-0.331923	0.0370542	0.0881639	0.400729	-0.797646	-0.591296	-0.749904	-0.220838	-0.678345	-0.614892	-0.656627	-0.546774	-0.206172	-0.0968734	-0.489575	-0.647442	-0.294126	-0.423372	-0.826298	-0.797917	0.324546	-0.136202	-0.390684	-0.893158	-0.578014	-0.50149	-0.595899	-0.611473
d8	0.00370438	0.00220018	0.00769498	0.00697307	0.00690386	0.0116189	0.00161874	0.00990131	0.0117097						-0.507005	0.421464	-0.570356	-0.254691	-0.427583	0.149188	0.371201	1.12328	-0.828616	-0.466734	-0.607833	0.0606573	-0.660331	-0.496347	-0.79499	-0.782418	-0.332536	-0.432937	-0.483376	-0.681117	-0.271305	-0.436583	-0.813901	-0.801035	-0.572585	-0.215523	-0.235314	0.0486218	-0.589062	-0.54317	-0.651323	-0.692742
															-0.234662	-0.0195187	-0.395465	-0.692669	-0.518948	-0.740097	-0.548736	-0.390329	-1.24758	0.411519	-1.16499	-0.686404	-0.585815	-0.380686	-0.452348	-0.225683	-0.331049	0.374683	-0.712914	-0.605385	-0.167196	-0.304068	-0.5176	-0.590388	-0.344806	-0.35872	-0.693966	-0.806277	-0.5057	-0.0941456	0.231419	0.291451
DACH1	NT ctrl			MEN1 KO			SUZ12 KO								0.210593	-0.593828	-0.399648	-0.0071253	-0.676303	0.459623	-0.424548	0.0252629	-0.756441	-0.471544	-0.78206	-0.735144	-0.349354	0.0218114	-0.144544	0.272461	-0.497254	-0.497052	-0.498193	-0.496915	-0.953811	-0.782175	-0.193271	-0.135908	0.400557	0.482297	0.0745624	-0.965069	-0.174764	-0.10438	-0.567459	-1.24529
	rep 1	rep 2	rep 3	rep 1	rep 2	rep 3	rep 1	rep 2	rep 3						-0.847033	-0.649116	-0.684156	0.528012	-1.12155	-0.283395	0.0199933	1.28379	-1.16206	-0.0623442	-1.15754	-0.997263	-0.651946	0.191826	-0.231899	-0.210949	-0.218752	-0.0933328	-0.291732	-0.37193	-0.483221	-0.543556	-0.239481	-0.77472	-0.592104	-0.57538	-0.591511	-0.573516	0.284975	1.12591	-0.338586	-0.929979
d0	0.00032741	0.000148276		0.00015045	9.52997e-05	9.4804e-05	0.00016555	0.000241654							-0.258359	-0.195628	-0.0400434	0.30404	-0.970521	-0.470394	-0.718893	0.185975	-0.826675	0.123877	-0.815664	-0.0929119	-0.631485	0.290886	-0.72678	-0.319135	-0.619187	-0.47716	-0.623364	-0.532256	-0.0591802	-0.0893291	-0.549007	-0.676122	-0.440824	-0.45111	-0.670405	-0.799263	-0.513082	-0.26651	-0.554916	-0.765564
d2	0.0010017	3.31884e-07	0.00038352	0.00177595	0.00018614	0.00125203	0.00040073	3.08775e-05	0.000644782						-0.251179	-0.37783	0.1733	0.0691135	0.473085	0.623651	-0.121152	0.567304	-0.790774	-0.600879	-0.695857	-0.282616	-0.61237	0.192861	-0.672979	-0.917875	-0.0327861	-0.11158	-0.180543	-0.509048	-0.0360672	-0.171355	-0.357601	-0.415016	-0.685913	-0.441696	-0.811725	-0.562668	-0.821121	-0.579695	-1.35937	-1.41057
d4	0.00972475	0.0128066	0.0109059	0.0151462	0.0158941	0.0211923	0.0494447	0.0358103	0.0505042						-0.742611	-0.588383	-0.729773	-0.635834	-0.242204	-0.583178	-0.18227	0.407644	0.801286	0.095824	-0.0568103	-0.231753	-0.983401	-0.777607	-0.991557	-0.861072	0.270073	0.016588	-0.447811	-0.692088	-0.263172	-0.298151	-0.555608	-0.641017	-0.747503	-0.616868	-0.930204	-1.09169	0.324555	-0.219334	-0.284696	-0.403742
d6	0.0241512	0.0105835	0.0230472	0.0142683	0.0320226	0.0467078	0.0874671	0.0365575	0.0740824						-0.0486281	0.802836	-0.372633	0.979736	-0.577186	-0.637651	-0.245498	-0.102641	-0.764085	-0.509665	-0.828706	-0.734218	-0.988096	-0.435324	-1.02453	-0.497787	-0.805009	-0.564547	-0.860746	-0.629338	-0.550121	-0.665461	-0.64973	-0.774124	-0.157473	-0.532066	-0.591318	-0.781745	-0.0946185	0.40093	0.0257964	-0.340555
d8	0.0286949	0.00497987	0.0154248	0.0331478	0.0252536	0.0236997	0.0532187	0.0881347	0.0895124						-0.561862	0.400585	-0.558942	-0.30661	-0.436399	0.0780736	-0.645369	-0.602503	-0.697035	-0.594506	-0.730787	-0.662764	-0.571747	0.571216	-0.268222	-0.246279	-0.502552	-0.33931	-0.65699	-0.3809	0.539622	0.486145	0.0799435	-0.829937	-1.09071	-0.694448	-1.1498	-1.05385	-0.129208	0.205766	-0.0213067	-0.421154
															-0.696367	-0.616778	-0.606955	0.320188	-0.582317	0.22739	-0.0651348	1.27132	-0.493722	-0.471148	-0.444654	-0.534798	-0.785735	-0.552435	-0.592771	-0.568119	-0.430641	0.612595	-0.671851	0.155698	0.291134	0.728586	0.0417506	-1.13869	-0.481273	-0.324658	-0.316114	-0.360764	-0.655537	-0.470668	-0.687159	-0.585325
NR2F1	NT ctrl			MEN1 KO			SUZ12 KO								-0.73091	-0.0776558	-0.635851	-0.466869	-0.821769	-0.461043	-0.759286	-0.327083	-0.507138	-0.544076	-0.526377	-0.309033	-1.39898	-1.27423	-1.09624	-1.00477	-0.576264	-0.468342	-0.586394	-0.454468	-0.882168	-0.33422	-0.909367	-0.877244	-0.597242	-0.37397	-0.667337	-0.765541	-0.256204	-0.321343	-0.299905	-0.491152
	rep 1	rep 2	rep 3	rep 1	rep 2	rep 3	rep 1	rep 2	rep 3						-0.220864	-0.241228	-0.172115	0.0265623	-0.0663462	0.322911	-0.0897269	-0.395722	-0.677568	-0.516228	-0.732246	0.19171	-0.655018	-0.516981	-0.616512	-0.496256	-0.29604	-0.131539	-0.449333	-0.61026	-0.460584	-0.417473	-0.546365	-0.700063	-0.658925	-0.604459	-0.756322	-0.755057	-0.529658	-0.505236	-0.649147	-0.685482
d0	2.9957e-05	3.873e-05	1.5355e-05	3.972e-06	2.3357e-07	2.8684e-05	5.6331e-08	1.9262e-05	0						-0.397157	0.0636909	-0.0751949	0.25983	0.364084	-0.168319	0.259092	-0.24469	-0.629858	-0.459225	-0.735842	-1.03135	-0.561421	-0.485755	-0.208114	-0.0635923	-0.554316	-0.422123	-0.590715	-0.6013	0.564347	0.101325	-0.46097	-0.726062	-0.209745	-0.460474	-0.694546	-0.843957	-0.389862	0.0409501	-0.205729	-0.0761808
d2	1.2057e-05	2.1303e-07	1.5663e-05	2.4295e-08	9.253e-05	0	3.499e-05	0.00047268	1.5617e-06						-0.699072	-0.340206	0.524397	0.869191	-0.0398149	0.0776863	-0.5307	-0.716076	-0.484986	0.645028	-0.358129	-0.140023	-0.590275	-0.538164	-0.459964	-0.406956	-0.14912	-0.303934	-0.28063	-0.330749	-0.0757167	-0.152766	0.0126258	-0.180658	-0.74935	-0.539376	-0.907972	-0.814422	-0.496529	-0.0535129	-0.566808	-0.620421
d4	0.00105405	0.00055428	0.00052039	0.00240544	0.0013297	0.00226903	0.0374545	0.0193181	0.00341389						-0.709759	-0.342219	-0.647505	0.132369	-0.785115	-0.618858	0.876137	1.48349	-0.580019	-0.652161	-0.61088	-0.508578	-0.625747	-0.400871	0.421201	0.346494	-0.481982	-0.491039	-0.534398	-1.31859	-0.576777	-1.14434	-0.963054	-0.54347	-0.96159	-0.719973	-0.93982	-0.986093	-0.163641	-0.283905	-0.581984	-0.72454
d6	0.0102819	0.0208526	0.00445949	0.0166472	0.00579101	0.031712	0.0700604	0.0151096	0.0889096						-0.584914	0.17947	-0.669658	-0.196891	-0.604803	0.551929	-0.525952	-0.289538	-0.70379	-0.642093	-0.699493	-0.0353275	0.0643416	0.317826	-0.286889	-0.270041	-0.269483	-0.365596	-0.495526	-0.692312	-0.516401	-0.460141	-0.140474	-0.0064279	0.45811	0.704019	-0.640166	-1.00082	-0.0513258	-0.259439	0.11677	-0.51481
d8	0.00453027	0.0681513	0.0117903	0.0783167	0.0499996	0.0698156	0.193296	0.136866	0.0139404						0.908191	0.372731	-0.378734	-0.35953	-0.142779	-0.457382	-0.249164	-0.106967	-0.566329	-0.593961	-0.65041	-0.565713	-0.757958	-0.343165	-0.670764	-0.492985	-0.188582	-0.103011	-0.442738	-0.665346	-0.166721	-0.480214	-0.387441	0.112201	-0.501924	-0.465265	-0.367145	-0.419956	-0.606891	-0.631451	-0.670457	-0.652475
															-0.610866	-0.0658753	-0.145341	0.216925	-0.686048	0.0004079	-0.29104	0.206616	-0.7227	-0.6088	-0.688067	-0.577575	-0.680922	-0.611356	-0.754326	-0.893739	-0.268812	-0.496235	-0.65858	-0.573456	-0.514949	-0.416854	-0.417052	-0.31426	-0.123769	-0.235991	0.259879	-0.355877	-0.433029	-0.359072	-0.516106	-0.55584
															-0.688393	-0.471819	-0.493241	0.142575	-0.764602	-0.243278	-0.0945867	0.92654	-0.892425	-0.832384	-0.786056	-0.427144	-0.608762	-0.447635	-0.544576	-0.179483	-0.0131925	-0.134664	-0.308994	-0.515501	-0.839321	-0.653495	-0.442947	-0.413302	-0.579207	-0.425368	-0.837478	-1.00725	-0.690975	-0.565107	-0.82496	-1.05163
															-0.490815	-0.558213	-0.132822	0.22481	-0.417007	-0.0433067	-0.425625	-0.456666	-0.482392	-0.438698	-0.433443	-0.474096	-0.808115	-0.67707	-0.483169	0.054197	-0.40514	-0.0999801	-0.903944	-0.997753	-0.491806	-0.438041	-0.571061	-0.55048	-0.568505	-0.641687	-0.733584	-0.714763	-0.472517	-0.49074	-0.588891	-0.299052
															-0.610429	-0.220563	-0.0290413	0.217301	-0.929411	-0.430847	-0.116315	-0.120512	-0.830295	-0.82487	-0.973085	-1.26807	-0.848345	-0.513106	-1.32286	-1.19815	-0.466736	-0.474497	-0.495711	-0.566698	-0.546269	-0.399066	-0.205966	-0.279188	0.128738	-0.271227	-0.35461	-0.574688	-0.708507	-0.447509	-0.915622	-1.1671
															-0.0385065	-0.183918	-0.197686	-0.41136	-0.48211	-0.734619	-0.313417	-0.011925	-0.657186	0.0702788	-0.867097	-0.668139	-1.20484	-0.857037	-0.598789	-0.408585	-0.590747	-0.585804	-0.606495	-0.613534	-0.331379	-0.193694	-0.555524	-0.640867	-0.548981	-0.501528	-0.632514	-0.644907	-0.237982	-0.328925	-0.46402	-0.811141
															-0.66096	-0.421381	-0.45317	-0.328019	-0.573995	-0.561289	-0.442464	0.00137954	-0.855772	0.0938253	-1.07155	-1.18496	-1.27282	-0.544172	-1.02983	-0.441282	0.498438	0.0935933	0.63346	-0.109767	0.0683031	-0.119215	-0.490811	-0.546094	-0.270237	-0.42531	-0.502819	-0.842481	-0.569407	-0.563484	-0.579429	-0.58976
															-0.49484	-0.316542	-0.460573	0.276891	-0.508424	-0.273424	-0.250957	0.256878	-0.911372	-0.794373	-0.847339	-0.721385	-0.775558	-0.68574	-0.470446	-0.219831	-0.516918	-0.55308	-0.494337	-0.495299	-0.313872	-0.362273	-0.524737	-0.527959	-0.709741	-0.513638	-0.810327	-0.664623	-0.560503	-0.563074	-0.579717	-0.589513
															-0.738581	-0.213773	-0.607553	-0.170777	-0.0374317	0.12239	-0.241486	0.0898128	-0.621887	-0.563229	-0.595207	-0.539425	-0.557684	-0.50739	-0.892807	-0.96323	-0.572452	-0.670909	-0.660248	-0.741152	-0.591308	-0.564152	-0.660499	-0.71258	-0.562709	-0.653518	-0.504992	-0.552766	-0.524817	-0.503046	-0.599841	-0.603582
															-0.336769	0.271095	-0.442057	-0.0291831	-0.703588	-0.400823	-0.501465	-0.194306	-0.604453	-0.172584	-0.634229	-0.458538	-0.812159	-0.165747	-0.848751	-0.899863	-0.553727	-0.551018	-0.553354	-0.554723	0.932205	0.756922	-0.279019	-0.0038353	-0.387115	-0.0253237	-0.304643	-0.399346	-0.635009	-0.639811	-0.686564	-0.678796
															-0.576315	-0.278066	-0.321902	-0.256663	0.121276	-0.455753	0.116281	-0.995472	-0.829136	0.325118	-0.732362	-0.941422	-0.731884	-0.495203	-0.197999	0.167239	0.34406	-0.130398	0.0533353	-0.174367	-0.472464	-0.101446	-0.509895	-0.52781	-0.590995	-0.441368	-0.603586	-0.639646	-0.420262	-0.358229	-0.591091	-0.49158
															-0.192165	0.329832	0.484753	1.20246	-0.0878518	-0.002154	-0.492676	-0.156954	-0.641301	-0.091024	-0.627221	-0.480938	-0.976735	-0.815743	-0.838722	-0.657709	-0.419907	-0.366929	0.320193	-0.256514	0.576553	-0.0138394	-0.202064	-0.397009	-0.388553	-0.440545	-0.501599	-0.61077	-0.800619	-0.420678	-1.0616	-1.24377
															-0.191852	-0.297042	-0.243881	-0.376803	-0.701587	-0.595139	0.869355	1.03996	-0.826647	-0.237905	-0.824978	-0.445558	-0.717505	-0.556178	-0.208183	0.11491	0.802846	0.0669033	0.872993	0.200566	-0.324521	-0.494327	-0.499492	-0.55148	-0.130618	-0.429529	-0.336482	-0.817637	-0.510693	-0.617836	-0.620659	-0.670385
															-0.554912	-0.501326	0.32306	0.153203	-0.498257	-0.10346	1.1567	1.49484	-0.863156	-0.0098682	-0.739908	-0.203966	-0.718129	-0.675266	-0.147532	0.245749	-0.965941	-0.575546	-1.26624	-1.1404	-0.511681	-0.532408	-0.873529	-0.701725	-0.352481	-0.408755	-0.506325	-0.549663	-0.444347	-0.229026	-0.33545	-0.432325
															-0.603872	-0.558421	-0.572407	-0.295128	-0.199362	-0.215481	-0.26557	-0.29202	-0.520847	-0.407462	-0.491018	-0.468517	-0.731021	-0.248168	-0.464387	0.144126	-0.520899	-0.52081	-0.520987	-0.520989	-0.0807835	-0.103036	-0.287441	-0.464476	-0.389395	-0.237228	-0.670486	-1.01465	-0.561113	-0.547617	-0.601848	-0.615809
															-0.544741	-0.0071989	-0.527543	-0.432089	-0.226764	0.479916	-0.399579	1.26702	-0.821813	-0.84544	-0.861001	-0.870299	-0.631375	-0.300666	-0.278667	-0.193643	-0.569976	-0.562488	-0.57541	-0.581548	-0.519104	-0.457777	-0.471055	-0.447087	-0.586281	-0.583105	-0.622237	-0.640694	-0.721984	0.0985944	-0.770583	-0.503191
															-0.645225	-0.54993	0.887086	1.20726	-0.310792	0.36032	0.382586	0.81729	-0.746478	-0.0812038	-0.271169	-0.556086	-0.961784	-0.255498	-0.85958	-0.576197	-0.556934	-0.558876	-0.560561	-0.564222	-0.370191	-0.272458	-0.440784	-0.488649	-0.318027	-0.506499	-0.579809	-0.566439	-0.723156	-0.556633	-0.812775	-0.773359
															-0.747223	-0.707289	-0.338945	0.0604267	-0.783275	-0.722828	-0.595451	-0.289257	-0.570384	0.0355386	-0.527393	-0.250358	-0.929856	-0.530126	-0.645338	-0.673039					-0.352886	-0.344976	-0.0871582	-0.234113	-0.529736	-0.541422	-0.629725	-0.71563	-0.749418	-0.625479	-0.422911	-0.221859
															-0.13107	-0.552322	-0.245352	-0.77055	-0.810794	-0.451689	0.124447	0.801679	-0.720994	-0.35466	-0.847764	-0.871995	-1.0767	0.00311219	-0.883026	0.360522					-0.453	-0.323551	-0.474023	-0.694633	-0.612486	-0.611143	-0.615082	-0.617097	-0.591919	-0.49683	-0.743318	-0.673709
															-1.18551	-0.173938	-0.693394	0.968024	-0.194021	-0.336775	-0.295837	-0.14029	-0.64081	0.412051	-0.573208	-0.30731	-0.723015	-0.543767	-0.736781	-0.817003					2.25845	0.675339	-0.0659997	-1.02105	-0.506552	-0.585882	-0.851994	-0.767807	0.813659	0.996416	0.691931	-0.0487873
															-0.801175	0.966081	-0.361407	0.952634	0.0624855	0.335479	-0.395682	-1.22244	-0.682402	-0.532064	-0.604151	-0.334928	-1.0127	-0.493462	-1.19381	-0.786618					-0.557787	-0.567362	-0.582511	-0.581925					0.0904606	0.0705628	-0.277861	-0.766381
															-0.725077	0.239493	-0.686327	-0.367716	-0.822921	-0.524597	0.399353	0.534649	0.0065721	0.32894	-0.329282	0.0471428	-1.1548	-1.01079	-0.224764	0.187865					-0.509185	-0.428789	-0.47758	-0.45192					-0.507891	-0.540647	-0.558525	-0.629699
															0.25032	0.174102	0.156402	-0.651697	-0.10589	-0.716124	0.211679	0.296604	-0.136391	-0.3104	-0.19997	-0.4126	-0.237011	0.709154	-0.629652	-0.21929					-0.497207	-0.495751	-0.484886	-0.505487					-0.536618	-0.484257	-0.632536	-0.712728
															-0.759228	-0.481447	-0.558415	-0.509456	-0.624671	-0.0218262	0.0621831	0.63802	-0.99708	-0.338327	-0.562666	-0.0111427	-0.538803	-0.427445	-0.51925	-0.531597					-0.282217	-0.273769	-0.362144	-0.334847					-0.526601	-0.504219	-0.549438	-0.604061
															-0.383834	-0.365641	-0.190647	-0.653741	-0.752557	-0.522342	1.10472	1.15313	-0.726496	-0.0573207	-0.611516	-0.505757	-1.06682	-0.845812	-1.07231	-0.871263					-0.232052	-0.389152	-0.446817	-0.420193					-0.453087	-0.401954	-0.374411	-0.517691
															-0.746474	-0.400466	-0.431582	0.017062	-0.830717	-0.158615	-0.0292235	0.612109	-0.492068	0.268645	-1.18195	-1.36479	-0.363625	-0.523895	-0.501088	-0.245623					0.0179169	-0.190136	-0.465567	-0.593798					0.346419	0.546665	-0.241058	-0.443241
															-0.64648	-0.0820721	-0.509198	0.112266	-0.549455	-0.525074	-0.30386	-0.544886	0.218523	0.45685	-0.728163	-0.271215	-1.02757	-0.689873	-0.852699	-0.275104					0.643573	0.0708754	-0.184283	-0.495684					-0.265209	-0.188903	-0.551029	-0.907048
															-0.696817	-0.689907	-0.270904	-0.353323	-1.00229	-0.267267	0.227916	1.37135	-0.113057	0.263207	-0.339081	-0.678212	-1.02199	-0.625192	-0.972678	-0.958976					-0.422832	-0.293809	-0.507761	-0.596958					-0.290507	-0.212739	-0.452859	-0.736955
															-0.262811	-0.571016	0.109858	-0.207591	-0.758326	-0.471561	-0.183121	0.269676	-0.840029	0.260885	-0.911582	-0.932358	-0.940807	-0.55492	-0.822178	-0.791032					0.244401	-0.107923	-0.476051	-0.617726					-0.444736	0.305997	-0.390325	-0.679107
															-0.556184	-0.446894	0.25222	0.632881	-0.578034	-0.686904	0.19603	0.639533	-0.806496	-0.599627	-0.684283	-0.832046	-0.837776	-0.536437	-0.718532	-0.40982					-0.998135	-0.796242	-0.681452	-0.525875					-0.600649	0.516086	-0.634961	-0.631825
															-0.523137	0.109263	-0.189194	0.243128	-0.459447	-0.596454	0.00542217	0.0857442	-0.609207	-0.495253	-0.756329	-0.781255	-0.897369	-0.771396	-0.608503	-0.0711381					-0.427363	-0.287943	-0.0791275	-0.326414					-0.500315	-0.564479	-0.778077	-0.788028
															-0.124855	0.00626086	-0.232626	0.114647	-0.506661	-0.492828	-0.488839	-0.115894	-0.746855	1.65079	-0.756434	0.859807	-0.756148	2.39786	-0.92431	-0.608683					-0.210664	-0.198331	-0.290232	-0.555119					0.192797	-0.0595773	-0.228789	-0.766671
															-0.695648	-0.258823	-0.633401	-0.430607	-0.752157	-0.568603	0.0644024	1.60916	-0.589561	-0.445257	-0.672739	-0.600486	-1.18348	-1.04562	-0.706879	-0.40114					-0.189971	-0.504318	-0.59356	-1.02264					0.269633	0.343393	0.0649185	-0.49512
															-0.154202	-0.0774243	0.244733	-0.0137504	-0.180812	-0.150285	-0.0013051	-0.252819	-0.508379	0.111446	-0.523765	-0.286215	-0.560499	-0.52726	-0.545747	-0.473053					0.107768	0.0946945	-0.324502	-0.547609					-0.555028	-0.171383	-0.472996	-0.365292
																			-0.505368	-0.437197	0.526443	0.84845	-0.475074	-0.646216	-0.528654	-0.491117	-0.439904	-0.143187	-0.476196	-0.633902					-0.0880538	-0.159837	-0.657327	-0.829935					-0.431085	-0.0010696	0.0875326	-0.154511
																			-0.410031	0.51835	-0.283936	-0.0126135	-0.340217	-0.353216	-0.690864	-0.769668	-0.5507	-0.419592	-0.625604	-0.588996					0.259811	-0.0890083	-0.263583	-0.606353					-0.46424	-0.32063	-0.699771	-0.676581
																			-0.207078	0.67277	-0.568204	-0.426265	-0.710184	-0.414268	-0.684405	-0.584819	-0.992306	-0.770341	-0.843906	-0.751991					0.303916	-0.0156414	-0.305892	-0.670438					-0.60848	-0.550373	-0.643097	-0.593753
																			-0.379048	0.0460891	-0.366036	-0.8471	-0.385242	-0.161463	-0.497214	-0.536487	-0.242608	-0.344609	-0.25075	-0.0068223					1.10656	0.0491908	-0.0004656	-0.0411294					-0.52379	-0.505968	-0.577367	-0.58825
																			-0.612957	-0.37276	-0.0659608	0.0499504	-0.75552	-0.693251	-0.566817	-0.418625	-0.505517	-0.529576	-0.487112	-0.270312					-0.58664	-0.488633	-0.584452	-0.580249					-0.367261	-0.465893	-0.458416	-0.56246
																			-0.776039	-0.369552	-0.0787927	0.263					-0.745033	-0.730718	-0.736377	-0.668653					0.222629	0.495263	-0.739687	-1.59855					-0.392919	-0.531511	-0.549831	-0.638842
																			-0.658554	-0.496743	0.237482	0.698415					-0.543364	1.87727	-0.86326	0.351909					-0.677688	-0.389872	-0.69178	-0.816484					-0.072153	0.128831	-0.321747	-0.937249
																			-0.13864	0.406833	-0.185064	-0.4312					-0.937789	-0.706262	-0.597324	-0.38119					-0.0441938	-0.325211	-0.368131	-0.504648					-0.525589	-0.465723	-0.581813	-0.544073
																			-0.2011	-0.122542	0.323514	1.23703					-0.646159	-0.407798	-0.671646	-0.693065					-0.506581	-0.325188	0.165743	0.00867325					-0.4527	-0.41449	-0.129089	-0.468338
																			-0.794408	-0.495198	-0.616725	0.395471					-0.394893	-0.117755	-0.216325	-0.182654					-0.436681	-0.376894	-0.400889	-0.482997					-0.609772	-0.548065	-0.641486	-0.63851
																			0.113028	-0.302575	-0.155004	-0.572093					-0.72652	-0.595341	-0.715552	-0.604993					-0.188362	-0.353223	-0.587531	-0.729255					-0.686006	-0.411441	-0.142609	0.119624
																			-0.74773	-0.420723	0.447909	0.910207					-0.758115	-0.661794	-0.465055	0.112733					-0.820751	-0.513702	-0.795814	-0.958375					-0.417031	-0.289969	-0.69105	-0.797711
																			-0.569805	-0.594197	-0.143833	-0.245677					-0.440309	-0.530913	-0.545637	-0.563262					-0.322043	-0.330744	-0.403141	-0.49445					-0.563784	-0.725076	-0.750966	-0.811455
																			0.205998	-0.158044	0.0535549	-0.179902					-1.29756	-0.889152	-1.12821	-0.798713					-0.121302	-0.217635	0.00229225	-0.553126					-0.606105	-0.48678	-0.610579	-0.61102
																			0.362768	0.522857	-0.226135	-0.273824					-0.601513	-0.675784	-0.16612	0.162417					0.360269	0.500673	-0.0068732	-0.688231					-0.510752	-0.334253	-0.618604	-0.681367
																			-0.0598615	0.0478912	-0.106271	-0.0927625					-0.766723	-0.714824	-0.585588	-0.408904					-0.401641	-0.217111	-0.364688	-0.602902					-0.300254	-0.32023	-0.507922	-0.42905
																			-0.701597	-0.551245	0.383153	0.716304					-1.00842	-0.0331946	0.070192	1.09462					-0.127638	-0.249825	-0.413475	-0.770047					-0.551447	-0.571969	-0.541283	-0.614224
																			-0.570419	-0.0961878	-0.922037	-0.542913					-0.69919	-0.190959	-0.686475	-0.566502					-0.192663	-0.187605	-0.531979	-0.81274					-0.300294	0.559788	-0.386259	-0.364658
																			-0.655422	0.158837	-0.0207838	1.12208					-0.966827	-0.413376	-0.629613	0.355579					-0.50543	-0.501554	-0.50543	-0.50543					-0.0013382	-0.0023004	-0.349757	-0.591961
																			-0.379387	-0.299636	-0.41496	-0.33953					-0.761322	-0.804224	-0.795715	-0.188599					-0.615705	-0.531982	-0.385981	-0.404286					-0.577258	-0.487875	-0.784159	-0.825001
																			-0.692039	-0.193712	0.414737	0.755318					-0.470906	-0.537174	-0.20754	0.162444					0.0260784	-0.0548382	-0.439328	-0.684127					0.0282497	0.61917	-0.19024	-0.873797
																			-0.674974	-0.178127	-0.384032	0.0645133					-0.417161	0.446629	-0.364731	-0.377954					-0.48968	-0.596656	-0.542143	-0.576684					-0.298419	-0.355381	-0.411844	-0.59174
																			0.0878424	0.412223	-0.216026	-0.599117					-0.961554	-0.147318	-0.614388	-0.267811					-0.699236	-0.733896	-0.88136	-0.917248					-0.364695	0.218921	-0.674436	-0.843264
																			-0.624863	-0.134719	-0.816695	-0.890923					-0.982149	-0.49471	-0.760738	-0.659005					0.13301	0.239405	-0.2954	-0.796051					-0.56382	-0.490955	-0.585459	-0.650568
																			-0.246453	-0.160383	-0.461424	-0.555157					-0.541838	-0.295165	0.0205281	-0.0674612					-0.656369	-0.636821	-0.676914	-0.579041					0.147071	-0.275525	-0.0200674	-0.10038
																			-0.500291	-0.380132	-0.508447	-0.334321					-0.636496	-0.686314	-0.653215	-0.646089					-0.346909	-0.259828	-0.582671	-0.715711					-0.516668	-0.0154617	-0.294534	-0.262684
																			0.6426	-0.0657303	-0.0921492	-0.436703					-0.0983855	-0.263107	-0.520988	-0.571981					0.314735	-0.167874	-0.261633	-0.721781					0.532829	-0.348982	-0.0557475	-0.140866
																			-0.556302	-0.300445	-0.0745202	-0.242058					-0.742453	-0.754855	-0.868926	-0.290126					0.0488014	-0.119288	-0.426745	-0.482778					-0.0424029	0.0126552	-0.23713	-0.0914013
																			-0.249767	-0.361933	-0.198533	-0.282791					-0.706006	-0.690796	-0.698643	-0.695733					-0.0471281	1.36212	0.07854	3.4052					-0.187748	-0.294208	-0.41461	-0.541149
																			-0.153449	0.153832	-0.456894	-0.396819					-1.21162	-0.989695	-1.18101	-0.288349					-0.193728	-0.349389	-0.533255	-0.596285					-0.348844	-0.260963	-0.388394	-0.341973
																			-0.423237	-0.264638	-0.300969	0.134281					-0.566826	-0.33836	-0.544608	-0.351816					-0.675118	-0.56296	-0.58199	-0.352449					0.0966038	0.172577	-0.253982	-1.13067
																			-0.362487	-0.141926	-0.610437	-0.856702					-0.669651	-0.290811	-0.700074	-0.513099					-0.528463	-0.499929	-0.531953	-0.515826					-0.511158	-0.021651	0.815159	0.279234
																			-0.377203	1.16564	-0.494337	0.92119					-0.948909	-0.689289	-0.81786	-0.231753					-0.388496	-0.350709	-0.551891	-0.608913					-0.240383	-0.361413	-0.692993	-0.792713
																			-0.727389	-0.481602	-0.14673	0.469567					-0.61804	-0.392987	-0.588136	-0.584273					-0.500524	-0.356529	-0.271305	-0.375256					-0.423386	-0.379595	-0.550885	-0.694452
																			-0.736527	-0.526326	0.573368	1.27738					-0.660178	-0.607523	-0.644788	-0.597921					-0.418883	-0.358689	-0.356398	-0.494578					-0.539507	-0.457947	-0.405374	-0.31826
																			0.100533	0.268167	-0.248852	-0.530845					-0.7005	-0.388245	-0.144775	0.228608					-0.0049892	-0.164635	-0.473979	-0.638297					-0.579852	-0.556138	-0.623326	-0.655495
																			-0.466766	-0.525383	-0.0342873	0.149292					-0.437501	-0.429044	-0.396997	-0.402356					-0.481743	-0.496341	-0.542658	-0.581682					-0.683712	-0.470823	-0.291143	-0.183014
																			-0.653356	0.271187	-0.393209	0.637138					-0.400823	-0.285788	-0.398473	-0.388105					-0.213312	-0.300592	-0.306092	-0.451068					-0.60105	-0.604952	-0.617898	-0.631663
																			-0.391406	-0.368873	-0.384894	0.332553					-0.710027	-0.745976	-0.300833	-0.385818					-0.0226334	-0.182825	-0.357689	-0.289094					-0.652952	-0.603378	-0.543928	-0.462767
																			-0.491678	-0.473403	-0.482937	-0.472639					-0.775621	-0.447107	-0.341766	-0.168712					0.250143	0.226961	-0.319167	-0.486944					-0.516727	-0.361859	-0.570332	-0.500189
																			-0.754294	-0.285775	-0.199665	0.544327					-0.591265	-0.562074	-0.574274	-0.358971					-0.288624	-0.512699	-0.537313	-0.599468					-0.582429	-0.572823	-0.57498	-0.571386
																			-0.569598	-0.442627	-0.0522856	0.741682					-0.367194	-0.577098	-0.437944	-0.268344					-0.18474	-0.336691	-0.395787	-0.580458					-0.459319	-0.327929	-0.63485	-0.358833
																			-0.484964	-0.451507	0.082648	0.173398					-0.629586	-0.122983	-0.387414	0.264148					0.307218	0.00892752	-0.436437	-0.646083					-0.703191	-0.464321	-0.64613	-0.581877
																			-0.74801	-0.607549	-0.508798	-0.474828					-0.60722	-0.582025	-0.583476	-0.499658					-0.494799	-0.477803	-0.51271	-0.520623					-0.293237	0.236774	-0.573493	-0.75407
																			-0.440251	-0.100096	0.390858	0.715073					-0.597276	-0.569275	-0.595299	-0.544536					-0.491392	-0.502078	-0.741786	-0.839202					-0.926323	-0.742356	-0.662311	-0.308765
																			-0.424559	-0.482063	0.280774	0.965392					-0.867848	-0.701667	-0.548437	-0.310592					-0.337204	-0.334467	-0.583063	-0.502899					-0.139161	-0.396432	-0.562516	-0.697036
																			-0.567057	-0.045791	0.24608	0.705912					-0.537043	-0.532861	-0.528936	-0.522349					-0.378449	-0.237126	-0.282262	-0.108176					-0.507172	-0.44974	0.140719	0.242657
																			-0.286945	0.416456	1.06995	0.491324					-0.853155	-0.729287	-0.454252	-0.507242					-0.0935382	-0.197207	-0.154859	-0.619214					-0.173017	0.515783	-0.748443	-0.997071
																			-0.311826	-0.0473226	0.531273	1.18561					-0.864353	-0.456498	-0.915383	-0.995541					-0.576454	-0.554778	-0.581333	-0.570525					-0.581669	-0.616829	-0.608757	-0.61915
																			-0.149147	-0.0784712	-0.492086	-0.777971					-0.424734	-0.14359	-0.272422	-0.599478					1.83148	0.613318	0.121875	-0.108791					-0.599823	-0.585928	-0.634379	-0.675245
																			-0.258777	0.129911	0.899454	0.844817					-1.04715	-0.723623	-1.10758	-0.994459					-0.584253	-0.418903	-0.334008	-0.144988					-0.604158	-0.548073	-0.62279	-0.581176
																			-0.710764	-0.509717	0.455186	0.41333					-0.676965	-0.855539	-1.0533	-0.937124					-0.338568	0.00628101	-0.416239	-0.291468					0.4377	0.141543	0.85624	-0.0594955
																			0.196001	-0.185759	0.0816757	-0.328547					-0.635801	-0.414549	-0.237762	0.498959					-0.490082	-0.502421	-0.375659	-0.679504					-0.580519	-0.442336	-0.598478	-0.482757
																			-0.235371	-0.312359	-0.38255	-0.385637					-0.613465	-0.0764133	-0.575853	-0.454697					-0.463226	-0.191865	-0.59624	-0.703106					-0.517732	-0.498389	-0.619024	-0.567158
																			-0.378868	0.639292	-0.45901	-0.298099					-0.976416	-0.637494	-0.875494	-0.623933					-0.106614	-0.183543	-0.569653	-0.805974					-0.784564	-0.559325	-0.22772	-0.0622003
																			-0.607812	-0.646446	-0.408635	-0.164659					-0.899283	-0.487543	-0.220003	0.646142					0.0792612	-0.258121	-0.623599	-0.903864					-0.442635	-0.322676	-0.104787	-0.281063
																			-0.434221	-0.195796	-0.723407	-0.607383					-0.531855	-0.529149	-0.348905	-0.538593					-0.369189	-0.395711	-0.404501	-0.531698					-0.083141	-0.0784077	-0.624397	-0.519475
																			-0.493271	-0.282571	1.05669	1.05181					-0.462795	-0.345715	-0.153969	-0.395976					-0.457078	-0.380949	-0.527351	-0.639162					-0.816311	-0.0391178	-0.288857	1.6091
																			-0.857792	-0.592438	0.306144	0.758579					-0.873199	-0.61767	-0.931347	-0.30233					-0.709896	-0.621212	-0.678553	-0.550114					-0.388647	-0.306663	-0.042006	-0.384898
																			-0.0819457	-0.150449	-0.113808	0.2158					-0.486596	-0.226057	-0.0679285	-0.105573					-0.446804	-0.371565	-0.185458	-0.307715					-0.597905	-0.585495	-0.298465	-0.423506
																			-0.261599	0.248368	-0.487529	0.235616					-0.666669	-0.365758	-0.668831	-0.553347					-0.581499	-0.363908	-0.382209	-0.424019					0.334153	0.615395	-0.3484	-0.932583
																			-0.991715	2.56635	-0.535287	1.06176					-1.05545	-0.266656	-0.485481	0.781412					-0.525836	-0.36166	-0.535213	-0.455282					-0.498956	-0.435978	-0.818719	-0.986781
																			-0.305632	0.720126	-0.322387	0.649431					-0.856491	-0.888292	-0.52862	-0.568985					-0.589928	-0.532715	-0.543101	-0.423671					-0.612398	-0.125156	-0.529266	-0.580067
																			0.0982829	0.639516	0.023635	1.1641					-1.15897	-0.4479	-0.623719	-0.859632					-0.486945	-0.486561	-0.63095	-0.718138					-0.3652	-0.307569	-0.6924	-0.791758
																			-0.519383	-0.194274	-0.519223	-0.0599473					-0.685395	-0.658136	-0.669461	-0.513978					-0.325231	-0.300732	-0.585378	-0.66702					-1.04025	-0.650868	-0.690634	-0.257947
																			-0.697075	0.244315	0.280095	1.38037					-0.597088	0.0156628	-0.56901	-0.331457					-0.531262	-0.360622	-0.222001	-0.243474					-0.663583	-0.62562	-0.666804	-0.660869
																			-0.136516	0.380923	-0.656187	-0.579368					-0.581526	-0.0505271	-0.133303	-0.121123					-0.509574	-0.489329	-0.517808	-0.511145					-0.594229	-0.321222	-0.678491	-0.727464
																			-0.220509	-0.197683	-0.348335	-0.367871					-0.603396	-0.439006	-0.537072	-0.503857					-0.459233	-0.44406	-0.681543	-0.650378					-0.0997144	-0.0441297	-0.277441	-0.486389
																			-0.596712	-0.0828883	-0.0165868	0.81011					-0.8445	1.29275	-0.462482	0.0250929					-0.347206	-0.366295	-0.436202	-0.514948					-0.642682	-0.0246112	-0.392846	-0.465512
																			-0.148855	-0.0955763	0.0435858	0.316525					-0.7077	-0.511197	-0.279832	-0.392896					0.743747	1.75029	0.0668327	-0.483008					-0.289182	-0.0399896	-0.511689	-0.600349
																			-0.875528	-0.507381	0.169559	0.509809					-0.668976	-0.751839	-0.735265	-0.879648					-0.5515	-0.433678	-0.893482	-1.14518					0.154187	0.0755595	-0.23848	-0.62259
																			-0.802101	-0.350075	-0.32427	0.586203					-0.842504	-0.800899	-0.434172	0.23364					-0.227634	-0.179901	-0.569584	-0.654225					-0.696165	-0.586074	-0.288418	-0.226086
																			-0.686007	0.116569	-0.0509369	-0.0310798					-0.619661	-0.759991	-0.920886	-0.972615					-0.082339	-0.258751	-0.581181	-0.812298					-0.230136	0.175209	-0.282251	0.240473
																			-0.252576	-0.205414	-0.248492	-0.301711					-1.01482	0.0968668	-0.886562	-0.820915					-0.517029	-0.422201	-0.169915	-0.182446					-0.718367	0.0931492	-0.559787	-0.312623
																			-0.817802	-0.668404	-0.665605	0.138618					-0.491676	-0.446368	-0.28258	0.15367					-0.553866	-0.448785	-0.156047	-0.305353					-0.599219	-0.53583	-0.592761	-0.614069
																			-0.199937	-0.0383825	0.232983	0.132398					-1.02857	-0.884767	-0.643711	0.00378333					0.00755725	-0.164963	-0.33868	-0.589657					-0.189227	0.992067	-0.0242075	-1.15319
																			-0.491412	-0.358994	-0.591305	-0.318126					-0.729464	-0.57836	-0.479181	-0.192726					-0.523615	-0.168363	-0.309674	-0.769298					0.181081	-0.440347	-0.469586	-0.96309
																			-0.54289	-0.495525	-0.450037	-0.466152					-0.867567	-0.725741	-0.871716	-0.867405					-0.424358	-0.347639	-0.347419	-0.648213					-0.531514	-0.470215	-0.578819	-0.575832
																			-0.445101	-0.473379	0.206167	0.198262					-1.04748	-0.833929	-0.155682	-0.0306768					0.05205	-0.0377568	-0.530996	-0.60038					-0.437665	-0.330437	-0.587788	-0.650429
																			-0.70024	-0.444132	0.575517	0.740089					-0.0959339	-0.260185	-0.262104	-0.119803					0.125945	-0.127901	-0.569315	-0.652245					-0.570343	-0.560311	-0.521683	-0.624395
																			-0.644075	-0.455823	0.81578	1.25711					-0.406733	-0.0436545	-0.548958	-0.187917					-0.484067	-0.386702	-0.500988	-0.589033					-0.230827	0.278228	-0.181768	-0.297088
																			-0.596781	0.0932589	-0.370103	0.189611					-0.536451	-0.52664	-0.540065	-0.519855					-0.512899	-0.502515	-0.506276	-0.512899					-0.593111	-0.531766	-0.555018	-0.449631
																			-0.755603	-0.46488	0.245259	0.939657					-0.6318	-0.430886	-0.682396	-0.688434					-0.495051	-0.532264	-0.540623	-0.599047					0.308291	-0.0811723	-0.330757	-0.576086
																			-0.759864	-0.252418	0.9534	1.53066					-0.596977	-0.152335	-0.436091	-0.597098					-0.0431804	-0.300628	-0.507026	-0.601046					0.485252	0.138987	-0.37799	0.029062
																			-0.0745893	0.473579	-0.283	-0.0869673					-0.775724	-0.320123	-0.753148	-0.434705					-0.207124	-0.170031	-0.57642	-0.620203					-0.511826	-0.355829	-0.492179	-0.564359
																			-0.225775	-0.11462	-0.189093	0.0175429					-0.980216	-0.668873	-1.15224	-1.10571					-0.0814135	-0.347157	-0.528176	-0.750762					0.422608	0.165572	-0.528619	-0.601186
																			-0.591265	0.523383	-0.341162	-0.469015					-0.433361	0.463945	-0.608066	-0.246657					-0.159022	-0.325382	-0.372255	-0.529762					-0.563143	-0.382354	-0.204061	-0.214538
																			-0.666908	-0.493489	-0.322205	0.101197					-0.892506	0.229798	-0.088039	0.471499					-0.534159	-0.540333	-0.624393	-0.635092					-1.01492	0.959447	-0.675354	-0.0383398
																			-0.673642	-0.66632	-0.657615	-0.213164					-1.16995	-0.655087	-0.981753	-0.431169					-0.630712	-0.431266	-0.533585	-0.332047					-0.705405	-0.721634	-0.718631	-0.656131
																			-0.695139	-0.152575	-0.679176	-0.692641					-0.620311	-0.598914	-0.537241	-0.237942					0.401789	0.147946	0.129654	-0.114943					0.93256	0.671757	-0.226464	-0.829234
																			-0.732584	-0.770452	-0.257727	0.0777344					-0.942912	-0.500267	0.0800743	0.0318695					-0.766662	-0.410665	-0.496652	-0.352884					-0.382437	-0.38807	-0.555945	-0.575024
																			-0.627714	-0.614666	-0.0955009	0.076092					-0.580544	-0.342252	-0.33124	-0.527286					-0.835336	-0.740133	-0.807305	-0.726356					-0.251088	-0.377689	-0.162719	-0.300155
																			-0.793673	-0.545733	-0.747856	-0.480132					-0.698655	-0.994145	-0.734579	0.174427					-0.235557	-0.337844	-0.42838	-0.505476					-0.34575	-0.502999	-0.870109	-1.10715
																			-0.542415	0.0637855	-0.613563	-0.272062					-1.25069	-0.278697	-0.680497	0.0343287					-0.30436	-0.338162	0.0710501	0.0160956					-0.25248	-0.428978	-0.520462	-0.757686
																			-0.482123	-0.133667	-0.066814	-0.0243116					-0.477482	-0.468775	-0.474726	-0.476157					-0.44074	-0.227959	-0.181538	-0.238047					0.269268	0.23789	-0.203608	-0.758711
																			-1.0183	-0.71354	-0.555515	1.26596					-0.650289	-0.61421	-0.736866	-0.330736					-0.567951	-0.187578	-0.379299	-0.324774					-0.546531	-0.32861	-0.626286	-0.716566
																			-0.80127	-0.560127	0.494049	0.669381					-0.701748	-0.192339	-0.793535	-0.738703					-0.480222	-0.0421881	-0.449889	0.0735787					-0.510174	-0.370608	-0.27866	-0.0955924
																			-0.30878	-0.397129	-0.0951696	-0.241511					-0.686109	-0.554344	-0.842136	-0.684867					-0.0918744	-0.250161	-0.498128	-0.711683					-0.0948862	-0.212467	-0.182719	-0.125893
																			-0.311441	-0.475166	-0.721037	-0.742603					-1.1132	-0.396286	-0.787477	-0.54935					-0.446918	-0.405966	-0.474101	-0.566708					-0.624886	-0.646645	-0.658088	-0.659563
																			-0.740745	1.13418	-0.288748	0.542381					-0.802366	-0.803966	-0.585821	-0.106547					-0.719606	-0.570533	-0.597419	-0.507224					-0.462359	-0.59118	-0.619827	-0.704538
																			-0.652526	-0.298794	0.0208235	0.113388					-0.575176	-0.406156	-0.65189	-0.593122					0.129515	-0.249939	-0.617537	-0.854035					-0.303214	-0.367376	-0.573801	-0.750447
																			-0.813327	-0.453955	0.932262	1.40394					-0.443732	-0.599805	-0.510793	-0.150982					-0.0504045	-0.26072	-0.572559	-0.9028					-0.403165	-0.11238	-0.268277	-0.503928
																			-0.685178	-0.599491	0.171749	0.270834					-0.413286	-0.410586	-0.439354	-0.397843					-0.198916	-0.414048	-0.51439	-0.691201					-0.451884	-0.301103	-0.614089	-0.560619
																			-0.430399	-0.568075	-0.250843	-0.5028					-0.499194	0.357074	-0.556087	-0.369046					-0.710562	-0.938691	-0.449293	-0.588148					-0.39981	-0.528717	-0.434115	-0.698202
																			0.044601	-0.377806	-0.147253	-0.101774					-1.36136	-0.298768	-0.964849	-0.392377					-0.308179	-0.375298	-0.654916	-0.740781					-0.561381	-0.517168	-0.571592	-0.597813
																			-0.48715	-0.400897	-0.317002	0.0389487					-0.854507	0.0953711	-0.767073	-0.287488					-0.173947	-0.252107	-0.638542	-0.722171					-0.328085	-0.475649	-0.641556	-0.653099
																			-0.343259	-0.381548	-0.500237	-0.30282					-0.800874	0.387968	-0.294227	0.891412					0.103497	-0.103981	-0.488427	-0.729392					-0.0154616	-0.159511	-0.596742	-0.840636
																			-0.181272	-0.139915	0.385761	0.0674848					-0.808313	-0.360868	-0.750495	-0.56995					-0.360264	-0.459539	-0.522153	-0.55823					-0.731478	-0.440162	-0.25498	-0.0859988
																			-0.578028	0.768463	-0.286463	1.24849					-0.815295	-0.611475	-0.399404	0.0247166					-0.605331	-0.210234	-0.425375	-0.51677					-0.591689	-0.639903	-0.693346	-0.641507
																			-0.78533	-0.373464	-0.393978	0.808454					-0.81567	-0.50394	-0.49078	-0.0496899					-0.501158	-0.0414384	-0.773118	-0.771328					-0.858989	-0.710117	-0.841359	-0.928688
																			-0.927847	0.23466	-0.109284	0.0671837					-0.831591	-0.406621	0.183118	0.477156					-0.185714	-0.33532	-0.481908	-0.605923					-0.54603	-0.529835	-0.592704	-0.637589
																			-0.807975	-0.559821	1.08043	1.26454					-0.90355	-0.752548	-0.798664	-0.648861					-0.242401	-0.0605004	0.0870454	-0.0134607					-0.496383	-0.528721	-0.642316	-0.921135
																			-0.855344	-0.755282	0.138942	0.321059					-0.0897827	0.496858	-0.605553	-0.867744					0.209409	-0.0049547	0.0778731	-0.0904359					-0.744869	-0.665728	-0.578424	-0.522969
																			-0.124505	-0.250113	-0.347382	-0.502489					-0.959019	-0.314544	-0.555053	0.507242					-0.193361	-0.0532969	-0.265802	-0.325687					0.257474	0.501932	-0.50679	-1.07045
																			-0.128423	0.296951	-0.463635	-0.0624288					-0.922728	-0.340681	-0.927667	-0.719866					-0.602237	-0.42948	-0.495136	-0.454142					-0.442608	-0.300565	-0.217335	-0.317404
																			-0.671172	-0.158429	0.836066	1.72653					-0.79938	-0.340198	-0.937662	-0.88565					-0.127596	-0.215234	-0.561826	-0.669362					-0.518966	-0.390947	-0.629049	-0.618951
																			-0.356783	0.32318	-0.229302	0.273085					-0.730926	-0.459275	0.1692	0.243444					-0.113141	0.0334452	0.227607	0.182268					-0.328827	-0.356538	-0.568367	-0.744271
																			-0.620005	-0.221243	0.0829525	0.792643					-0.442643	-0.304532	-0.611997	-0.799004					0.0940204	-0.0671338	-0.385558	-0.523872					-0.70382	0.526757	-0.692823	-0.909503
																			-0.65547	-0.419508	0.849744	1.24734					-0.691856	-0.588975	-0.626148	-0.240897					-0.340662	-0.225639	-0.958199	-1.13564					-0.428113	-0.541815	-0.543857	-0.579081
																			-0.894435	-0.629783	-0.0886631	0.90956					-0.822854	-0.728398	-0.656427	-0.545721					-0.316528	-0.39644	-0.205148	-0.324464					-0.749026	-0.670758	-0.811742	-0.824835
																			-0.508154	0.957682	0.977527	0.846049					-0.953641	-0.0775893	0.201282	0.950386					0.428643	0.390181	-0.564931	-0.510351					-0.35061	-0.0897756	-0.325006	0.267236
																			-0.855554	-0.44216	-0.174963	0.506212					-0.730674	-0.527733	-0.138907	0.60437					-0.391695	-0.244457	-0.236973	-0.157675					-0.342275	-0.413715	-0.378366	-0.63395
																			0.00279669	0.105812	0.61422	0.389781					-0.863607	-0.707408	-0.543244	0.00959014					-0.0870957	0.356179	-0.47164	-0.623649					-0.166241	-0.175369	-0.462606	-0.727511
																			-0.83123	-0.748804	-0.121957	1.05605					-0.687074	-0.660392	0.619442	0.556624					-0.0797517	-0.105983	-0.592958	-0.746388					-0.50266	0.103919	-0.379177	-0.526231
																			-0.667958	-0.510798	0.00748741	0.227175					-0.476266	-0.0432641	-0.545403	-0.497586					-0.242839	-0.380946	-0.576382	-0.647036					-0.835649	-0.555237	-0.673942	-0.407537
																			-0.671488	-0.423171	-0.511096	-0.350363					-0.592809	2.00376	-0.50681	0.0897993					-0.209948	-0.256743	-0.490805	-0.648965					-0.39277	-0.460988	-0.113751	-0.221671
																			-0.675782	-0.61148	0.19606	0.127565					-0.649367	-0.485816	-0.454963	-0.50048					0.0475823	-0.271022	-0.572567	-0.862991					-0.284521	0.0593216	0.00880696	1.78719
																			-1.01867	-0.0842753	-0.786574	-0.772714					-0.679845	-0.705819	-0.634036	-0.480661					-0.154501	-0.166751	-0.358874	-0.491354					-0.849299	-0.759771	-0.396942	-0.288313
																			-0.855756	-0.395064	-0.362093	0.266756					-0.694861	-0.659581	-0.668448	-0.424108					-0.0757726	-0.114065	-0.393146	-0.686241					-0.519799	-0.201336	-0.497732	-0.509381
																			-0.86243	-0.392038	-0.493965	0.0860997					-0.968023	-0.721884	-0.835772	-0.500712					-0.518344	-0.415552	-0.6868	-0.678799					0.272539	0.752573	-0.395553	-0.785911
																			-0.772922	-0.632098	-0.420003	0.167095					-0.945699	-0.431349	-0.95572	-0.817793					-0.0692875	-0.369283	-0.51941	-0.378361					-0.558611	-0.363407	-0.615152	-0.640732
																			-0.138672	0.268984	-0.165412	-0.425347					-0.833371	-0.379059	-0.573374	-0.191528					-0.868478	-0.445273	-0.900232	-0.730969					0.854327	0.240489	1.1039	0.586747
																			-0.351189	1.15532	-0.487487	0.13717					-0.590583	-0.616662	-0.576728	-0.679269					-0.273481	-0.318446	-0.196548	-0.355011					-0.639214	-0.316841	-0.627683	-0.488677
																			-0.53023	-0.555086	-0.433333	-0.309538					-0.651476	-0.630053	-0.577323	-0.449142					-0.368342	-0.005255	0.288175	0.033207					-0.0963031	-0.263254	-0.691718	-0.758337
																			-0.200092	-0.400163	-0.31564	-0.315951					-0.767634	0.762059	-0.704329	-0.810875					-0.0637513	0.0460116	-0.515425	-0.843405					-0.715229	-0.493599	-0.276187	-0.0703933
																			-0.2862	-0.384292	-0.50801	-0.737166					-0.485044	-0.370221	-0.573564	-0.601781					-0.243675	-0.262241	-0.456519	-0.622919					-0.447321	-0.176572	-0.524777	-0.566735
																			-0.60754	-0.196235	0.0272565	0.690849					-0.619008	-0.435308	-0.527537	-0.531917					-0.521108	-0.355196	-0.0074901	-0.0527948					-0.59736	-0.255528	-0.740168	-0.857327
																			-0.205004	-0.340793	-0.168108	-0.332295					-0.715624	0.358522	-0.415306	0.838835					-0.510592	-0.465405	-0.522568	-0.532378					-0.313458	-0.231689	-0.285786	-0.346449
																			-0.569261	-0.462809	-0.580735	0.164636					-0.856667	-0.555009	0.697293	0.578572					0.0989983	0.312913	-0.609709	-0.936431					-0.618929	-0.542869	-0.367199	-0.399794
																			-0.733471	-0.527917	-0.450932	-0.0884111					-0.948625	-0.601888	-0.398209	0.23932					-0.609096	-0.187848	-0.451402	-0.254072					-0.500351	-0.527988	0.141977	-0.102999
																			-0.155065	-0.165296	-0.209565	-0.011883					-0.796202	-0.554376	-0.56543	-0.586056					0.843341	0.222774	0.545014	0.0146416					-0.487001	-0.18704	-0.339895	-0.220581
																			-0.698034	-0.424603	-0.536342	0.124043					-0.317375	-0.282658	-0.320175	0.0112193					0.411162	0.338497	-0.25188	-1.0007					-0.276112	-0.198343	-0.382493	-0.293382
																			-0.478996	-0.125871	-0.300495	-0.30641					-0.854743	-0.280472	-0.521889	1.2135					-0.497884	0.225433	-0.664878	-0.819959					-0.515262	-0.450746	-0.560245	-0.634992
																			-0.588399	-0.223317	0.273252	0.38452					-0.62262	-0.242678	-0.577771	-0.242173					-0.552784	-0.310121	-0.529236	-0.663297					-0.622822	-0.477602	-0.647943	-0.647057
																			-0.655359	-0.646952	-0.326024	0.517028					-0.620973	-0.429325	-0.464823	-0.149493					-0.576446	-0.543689	-0.570886	-0.551835					-0.545334	-0.323228	-0.30486	-0.485125
																			-0.156633	-0.749626	-0.128318	-0.182192					-0.620707	0.174424	-0.586678	0.488691					-0.10647	-0.273402	-0.587368	-0.941708					-0.165173	-0.355676	-0.737298	-0.647068
																			-0.514355	-0.460379	-0.427398	-0.277571					-1.07388	-0.862755	-1.06129	-1.02883					-0.821048	-0.89646	-1.06859	-1.1241					-0.418636	-0.174074	-0.635456	-0.66252
																			-0.629638	-0.557837	-0.0981674	-0.0749279					-0.768767	-0.14109	0.136155	0.15854					-1.00986	0.862303	-1.02695	-0.929349					-0.984009	-0.443681	-0.915101	-1.03397
																			-0.554718	-0.373293	0.0550891	0.325282					-0.506068	-0.412437	-0.35527	-0.0302457					-0.524716	-0.490414	-0.661538	-0.69051					-0.641282	-0.343835	-0.718052	-0.701037
																			-0.658287	-0.508503	-0.203097	0.842268					-0.64671	-0.580354	-0.662752	-0.429111					-0.707356	-0.649062	-0.571145	-0.487439					-0.725768	-0.33737	-0.565924	-0.666029
																			1.21262	0.490491	-0.109069	-0.721242					-0.877926	-0.553097	-1.06092	-0.426716					-0.115464	-0.296952	-0.425591	-0.462557					0.104487	0.2086	-0.418735	-0.643947
																			-0.469814	-0.529021	-0.309851	-0.262899					-0.559083	-0.420621	-0.632735	-0.613915					-0.516969	-0.597499	-0.847551	-0.876206					-0.361493	-0.338424	-0.395446	-0.580181
																			-0.697057	-0.591782	0.383011	0.967397					-0.560551	-0.255807	-0.487751	-0.251489					-0.878753	-0.33093	-0.744876	-0.347239					-0.829434	-0.490493	-0.825254	-0.94612
																			-0.591443	-0.464697	-0.479565	0.0583781					-1.0072	-0.624512	-0.453112	0.0241419					0.376286	0.679943	-0.401531	-0.795509					-0.521787	-0.127334	0.780696	1.01132
																			-0.0524031	-0.428559	-0.177939	-0.586867					-0.524769	-0.099655	-0.710043	-0.780544					-0.164719	-0.201679	-0.704292	-0.709224					-0.258295	-0.315779	-0.557116	-0.640147
																			-0.682242	-0.523097	0.346364	0.759603					-0.666841	-0.623399	-0.668253	-0.635612					-0.158957	-0.310734	-0.54416	-0.742275					-0.203662	1.2136	-0.38607	-0.921501
																			-0.796444	-0.24234	0.049495	0.734333					-0.519757	-0.410742	-0.827238	-0.606094					-0.709489	-0.543659	-0.362859	-0.184422					-0.465054	-0.364452	-0.585065	-0.641344
																			-0.714515	-0.239841	-0.57782	0.386219					-0.530209	-0.0797066	-0.532637	-0.494314					-0.403855	-0.316111	-0.554753	-0.693768					-0.651841	-0.154912	-0.711731	-0.749953
																			-0.51112	-0.525239	-0.0148204	0.274964					-0.597167	-0.407755	-0.651145	-0.608892					-0.569432	-0.385527	-0.80297	-0.925995					-0.531821	-0.410294	-0.112927	-0.203308
																			-0.597923	-0.543382	0.0501006	0.422889					-0.399485	-0.179538	-0.611394	-0.618879					0.256604	0.00830719	-0.366723	-0.618628					-0.161704	-0.370274	-0.409461	-0.500584
																			-0.709869	-0.736146	-0.669406	-0.458061					-0.825881	-0.281525	0.165448	0.0687957					-0.552186	-0.162991	0.347119	0.234031					-0.625361	-0.6943	-0.912306	-0.932008
																			-0.866799	-0.469315	0.579847	0.958045					-0.52608	-0.469306	-0.503883	-0.497608					-0.42996	-0.483872	-0.500681	-0.624061					-0.533346	-0.484535	-0.415591	-0.403942
																			-0.387734	-0.456365	-0.344985	-0.420262					-0.546035	-0.579705	-0.469059	-0.156005					0.576664	0.256578	-0.151669	-0.534048					-0.538271	-0.490719	-0.57188	-0.624619
																			-0.914928	-0.664979	-0.820549	-0.337838					-0.936916	-0.424342	-1.16538	-1.53443					-0.139734	-0.265437	-0.504041	-0.573003					-0.143871	-0.0353601	-0.489881	-0.906242
																			0.244666	0.701026	-0.0321492	-0.27091					-1.05864	-0.690746	-0.71295	-0.434673					-0.0029878	-0.133418	-0.331535	-0.466463					-0.0029716	-0.0019471	-0.605457	-0.941765
																			-0.596764	-0.222406	-0.110908	0.717363					-0.76445	-0.558361	-0.646564	-0.502258					-0.435636	-0.39235	-0.40553	-0.515994					-0.763928	-0.737009	-0.807634	-0.637133
																			-0.527258	-0.180495	0.152403	0.551585					-0.705599	-0.394084	-0.879815	-0.526054					-0.0574139	-0.233566	-0.382375	-0.527267					-0.498625	-0.440542	-0.801783	-0.790089
																			-0.554264	-0.567033	-0.62608	-0.207382					-0.744105	-0.435663	-0.705171	-0.685488					0.00904168	-0.284295	-0.345681	-0.739108					0.0303328	-0.229795	-0.114159	0.0985122
																			-0.852424	-0.793723	0.508287	0.0698319					-0.998717	-0.831899	-0.524126	-0.356095					1.0904	0.613766	0.203272	0.354063					-0.489135	-0.101787	0.325255	0.819654
																			-0.742747	-0.365552	0.321553	1.28493					-0.504262	-0.553544	-0.0072528	0.453584					-0.232763	0.00552132	-0.431197	-0.722432					-0.322497	-0.200318	-0.723011	-0.773244
																			-0.980736	-0.359447	-0.213624	0.282918					-0.20435	1.28314	-0.473091	-0.521766					-0.386669	-0.417997	-0.424869	-0.469592					-0.523521	-0.548488	-0.814235	-0.679925
																			-0.616222	-0.439651	0.203035	0.723515					-0.416473	0.0932859	-0.2437	-0.511981					0.321951	0.573172	-0.113837	-0.359373					-0.577248	-0.332071	-0.682331	-0.796918
																			-0.569674	-0.25992	-0.0887285	0.464606					-0.681425	-0.291558	-0.0931317	0.0878545					-0.50588	-0.525806	-0.558183	-0.599109					-0.295289	-0.210204	-0.376206	-0.641549
																			-0.415346	-0.355957	0.166101	0.54724					-0.365319	-0.365319	-0.355234	-0.332234					-0.497696	-0.347113	-0.562703	-0.615898					-0.524556	-0.559008	-0.611267	-0.682227
																			-0.719305	-0.265705	0.097004	0.101819					-0.434607	0.0190335	-0.550098	-0.717583					0.251291	1.25485	-0.0753867	-0.763736					-0.543329	-0.528645	-0.632089	-0.57238
																			-0.505624	-0.566109	-0.152898	0.0818307					-0.536916	-0.51094	-0.487203	-0.403828					-0.0704866	-0.100112	-0.305837	-0.894556					-0.602551	-0.624436	-0.617766	-0.544361
																			-0.592043	-0.519296	0.10397	0.0818912					-1.07021	-0.919219	-1.06348	-0.99229					-0.386261	-0.339566	-0.147209	-0.340979					-0.271366	-0.0376017	-0.0090969	-0.305846
																			-0.581358	-0.449388	0.35683	0.766622					-0.780393	-0.31339	-0.725612	0.0246225					-0.587374	-0.506502	-0.851156	-1.3672					-0.153161	0.258846	-0.445032	-0.303736
																			-0.206054	-0.0675154	-0.120196	-0.0225474					-0.867005	-0.702015	-0.892332	-0.664455					-0.416746	-0.365246	-0.217357	-0.278472					-0.468267	-0.318519	0.119163	0.052533
																			-0.709407	-0.530266	-0.401242	-0.470864					-0.615115	-0.647913	-0.643736	-0.488086					-0.547816	-0.452072	-0.311906	-0.280201					-0.59103	-0.527224	-0.514564	-0.527276
																			-0.424343	-0.633506	-0.387124	-0.0534188					-0.626507	-0.152637	-1.08181	-0.507873					-0.749605	-0.627151	-0.367967	0.210072					-0.435814	-0.253221	-0.574535	-0.719158
																			-0.787353	-0.403829	1.15334	2.03528					-0.554492	0.158644	-0.767167	-1.0944					-0.391334	0.173613	-0.516537	-0.680743					-0.311156	-0.240699	-0.839348	-1.13303
																			-1.08775	-0.108464	-0.98693	0.101418					-0.650954	-0.260231	-0.77517	-0.874271					-0.118401	-0.179972	-0.463662	-0.518604					-0.158343	-0.397116	-0.378049	-0.299843
																			-0.742643	-0.340161	-0.559422	-0.0396447					-0.709254	1.10028	-0.644253	-0.687457					-0.640262	-0.363878	0.0714821	0.611742					-0.559039	-0.0075721	-0.11449	0.133343
																			-0.574576	-0.501664	-0.116508	0.615655					-0.657068	-0.0548405	-0.35383	-0.100445					0.175184	0.0949249	-0.559256	-0.728258					-0.676141	0.0284822	-0.497969	-0.699412
																			-0.636019	-0.451878	-0.464358	-0.30501					-0.538436	-0.474654	0.349083	0.475857					-0.16137	-0.511783	-0.430214	-0.969315					-0.310047	0.0983866	-0.491871	-0.773952
																			-0.433519	-0.10154	0.0636406	0.127817					-1.12296	-0.632965	-1.22353	-0.851417					-0.15625	-0.293923	-0.539021	-0.716366					-0.36095	-0.549372	-0.22712	-0.278436
																			-0.676081	-0.638284	0.237262	0.646402					-0.922151	-0.677397	-0.659094	-0.646652					-0.07688	-0.22874	-0.50363	-0.604311					-0.878852	-0.690931	-0.250645	-0.156001
																			-0.427023	-0.0211073	-0.393063	-0.598104					-1.23681	-0.929131	-1.00592	-0.758728					1.61232	1.04469	0.252879	0.164638					-0.660633	-0.641128	-0.661999	-0.657308
																			-0.51232	-0.616922	-0.535154	-0.337222					-0.461508	-0.163981	-0.013432	-0.251616					-0.131457	-0.271036	-0.547868	-0.658114					-0.493602	-0.233427	-0.5223	-0.652954
																			-0.424399	-0.531186	-0.144075	-0.164828					-0.754128	-0.414342	-0.770597	-0.648197					0.215396	0.210501	-0.394161	-0.830581					-0.49182	-0.511703	-0.196422	-0.34006
																			-0.613483	-0.44559	0.504322	0.725216					-0.826599	-0.859814	-0.776922	-0.803199					-0.511313	-0.441796	-0.602962	-0.648739					-0.551404	-0.533018	-0.604154	-0.623275
																			-0.452345	-0.561002	-0.0200571	0.0526673					-0.653884	-0.618985	-0.634934	-0.544193					-0.67438	-0.687108	-0.494248	-0.600595					-0.657372	-0.398693	-0.652733	-0.502051
																			-0.874109	-0.500539	0.441293	0.96212					-0.817725	-0.464633	0.894939	0.693107					-0.0816855	-0.229269	-0.544008	-0.703693					-0.296886	0.235499	0.407021	-0.115453
																			-0.517142	-0.557193	-0.266348	0.0926228					-0.559081	-0.690463	-0.329954	-0.420088					-0.193317	-0.305035	-0.569442	-0.674726					0.871883	0.0485883	0.224939	-0.186456
																			-1.059	-0.18367	-0.14228	-0.0257293					-0.938182	-0.288738	-0.903074	-0.401852					-0.509284	-0.537744	-0.578686	-0.617267					-0.355017	-0.25801	-0.587953	-0.695753
																			-0.278577	-0.623978	0.0599802	0.56786					-0.196903	-0.543098	-0.357677	0.442179					-0.376774	-0.428325	-0.542375	-0.709696					0.116325	-0.356521	-0.390491	-0.808153
																			-0.702194	-0.619679	-0.52453	-0.645498					-0.574233	-0.336929	-0.698982	-0.685959					-0.15007	-0.0987191	-0.335213	-0.524482					-0.673327	-0.805039	-0.809338	-0.395299
																			-0.32122	-0.0600594	-0.433753	-0.727877					-0.766591	-0.755834	-0.848754	-0.769683					-0.23137	-0.0068721	-0.468494	-0.394888					-0.349459	0.20251	1.57294	1.90073
																			-0.780797	-0.460974	-0.0061288	0.344309					-0.983875	-0.770085	-0.944083	-0.761412					-0.36836	-0.407498	-0.144167	-0.214069					-0.262165	-0.0939046	0.18058	-0.0109665
																			-0.0175247	-0.222053	-0.267071	-0.467091					-0.452062	-0.555346	-0.0398299	0.546837					-0.356895	-0.30607	-0.399685	-0.536145					-0.657609	-0.375738	-0.359928	-0.629412
																			-0.634464	-0.782075	-0.364079	-0.539697					-1.10223	0.0969231	-0.879794	-0.392122					-0.502696	-0.476694	-0.512434	-0.549981					-0.260506	0.939359	0.2997	0.0129044
																			-0.628357	0.924895	-0.120254	1.26541					-1.0469	-0.632735	-0.768468	-0.353154					-0.895318	0.192226	-1.24409	-1.14511					-0.25683	-0.241472	-0.620298	-0.68235
																			-0.772698	-0.640982	-0.765456	-0.452971					-0.379684	-0.280892	-0.245617	0.627246					-0.654845	-0.567657	-0.629344	-0.709098					-0.557404	-0.545146	-0.532753	-0.53318
																			-0.26504	-0.134743	-0.360011	-0.341833					-0.804612	-0.583945	0.166247	0.71811					-0.298205	-0.537877	-0.686584	-0.783395					-0.343316	-0.296247	-0.671731	-0.839411
																			-0.525751	-0.637034	0.585164	0.684846					-0.704673	-0.362473	-0.594864	-0.724673					-1.26841	-0.821435	-1.01605	-1.1394					-0.419176	0.201037	-0.456182	-0.310733
																			-0.707746	-0.223274	-0.416572	0.38612					-0.659029	-0.659257	-0.649626	-0.548919					0.567845	0.732498	-0.297547	-0.782313					-0.544134	-0.734038	-0.655195	-0.679007
																			-0.2212	-0.321895	0.227177	-0.0208746					-0.797917	-0.629519	-0.295385	0.424498					-0.219268	-0.0025539	-0.507612	-0.304918					-0.521207	-0.496584	-0.5629	-0.583566
																			-0.638064	-0.471408	-0.477655	-0.484259					-0.482319	-0.284915	-0.780003	-0.801717					-0.579977	-0.454269	-0.649409	-0.852791					0.670635	0.638479	-0.426661	-0.825959
																											-0.621791	-0.389772	-0.532967	-0.493484					-0.522275	-0.491013	-0.301204	-0.38317					0.280215	0.469155	-0.5577	-1.11752
																											-0.756892	-0.676616	-0.745974	-0.86578					-0.143089	-0.288432	-0.39553	-0.478713					-0.590015	-0.240447	-0.694467	-0.771894
																											-0.806351	-0.305066	-0.178536	0.305521					-0.594481	-0.598606	-0.604713	-0.604463					-0.608512	-0.52072	-0.606554	-0.630364
																											-0.634182	-0.556783	-0.628872	-0.390636					0.722942	0.00722536	-0.200281	-0.0929095					-0.0220344	-0.24631	-0.462782	-0.31926
																											-0.626794	-0.589861	-0.652384	-0.437625					-0.343511	-0.196281	-0.563951	-0.502042					-0.482641	-0.0606283	0.265466	0.480761
																											-0.703128	-0.728604	-0.817324	-0.973165					0.577814	-0.0467651	-0.332445	-0.52455					-0.456752	-0.255342	-0.776822	-0.788537
																											-1.00143	-0.588574	-0.972855	-0.630925					-0.0387119	0.571024	-0.425498	-0.0115778					-0.317232	-0.311751	-0.425829	-0.848914
																											-0.664306	-0.499726	-0.664669	-0.636854					-0.434849	-0.210209	-0.259463	-0.210186					-0.439917	-0.390782	-0.381724	-0.704305
																											-0.514252	-0.101534	-0.656837	-1.15143					-0.258818	-0.0758065	-0.369895	-0.505261					-0.0399985	0.684301	-0.208405	-0.932861
																											-0.462981	-0.500728	-0.176975	0.0980348					0.349794	0.323935	-0.358731	-0.835611					-0.199142	-0.107151	-0.205655	-0.493547
																											-0.755446	-0.406849	-0.345106	-0.416265					-0.472374	-0.513506	-0.75088	-0.712976					-0.540998	-0.513935	-0.667473	-0.672134
																											-0.797833	-0.685093	-0.199149	-0.0711606					-0.570017	-0.572431	-0.579711	-0.560037					-0.570322	-0.382343	0.213121	-0.152158
																											-0.622109	-0.380022	-0.192577	-0.213085					0.105826	0.294602	-0.12825	-0.964716					-0.478313	-0.499652	-0.603855	-0.679738
																											-0.469465	-0.367829	0.390622	0.251056					-0.426992	-0.44996	-0.613096	-0.674585					-0.622487	-0.411101	-0.643065	-0.642931
																											-0.554674	-0.604977	-0.54975	-0.564292					0.54941	0.685171	0.733744	0.449625					-0.554647	-0.549013	-0.554647	-0.554647
																											-0.477738	-0.377819	-0.0266157	0.724775					-0.651837	-0.0196906	-0.668988	-0.699168					-0.154724	-0.0581685	-0.410809	-0.687755
																											0.0357865	0.540024	-0.0980341	-0.127758					-0.442967	-0.372612	0.194952	0.0507568					-0.551475	-0.386076	-0.551476	-0.921176
																											-0.719226	-0.406648	-0.621802	-0.0066705					0.09735	0.0540988	-0.450988	-0.732825					0.832984	1.46552	0.0897547	-1.17413
																											-0.452513	-0.353917	-0.520403	1.05645					-0.326969	-0.452504	-0.463342	-0.556044					-0.587562	-0.379662	-0.713528	-0.735208
																											-0.681729	-0.614736	-0.634176	-0.576264					-0.412971	-0.435066	-0.484403	-0.552939					1.04171	0.821361	0.15627	-0.534692
																											-1.16442	0.0808716	-1.19473	0.0883396					-0.30227	-0.212194	-0.425025	-0.328788					0.386176	0.546849	-0.200654	0.176786
																											-1.20095	0.0254786	-1.12531	-1.0708					-0.268781	-0.355637	-0.380616	-0.454219					-0.0572953	1.50217	-0.321574	-0.706196
																											-0.697509	-0.669873	-0.635869	-0.635795					-0.0973639	0.01888	-0.0394712	0.416112					-0.607845	-0.281093	-0.665954	-0.735429
																											-0.425437	-0.24007	0.772282	1.00302					-0.349387	-0.29586	-0.523697	-0.586727					-0.492416	-0.0845693	-0.657665	-0.316599
																											-0.559862	-0.242943	-0.485976	-0.17727					0.149385	-0.0443018	-0.323153	-0.443332					-0.653099	-0.326123	-0.455934	-0.227104
																											-0.834725	-0.79276	-0.827561	-0.738965					-1.18967	-0.637479	-1.15211	-1.00191					-0.566845	-0.400784	-0.778595	-1.02451
																											-0.40133	-0.422787	-0.534161	-0.366422					-0.789393	-0.289135	-0.530352	-0.512137					-0.781959	-0.49988	-0.465569	-0.324156
																											-0.772942	-0.833446	-0.573916	-0.518907					-0.165166	-0.359605	-0.543722	-0.749923					-0.203946	0.175645	-0.463558	-0.727158
																											-0.827545	-0.707816	-0.859315	-0.786283					-0.331261	-0.450076	-0.516447	-0.746797					-0.524974	-0.576475	-0.639567	-0.658486
																											-0.566072	0.14155	0.17278	0.351408					-0.442497	-0.462073	-0.45563	-0.475528					-0.781461	-0.331178	-0.252921	-0.34263
																											-0.735657	-0.367538	0.487967	1.03625					0.0458673	0.215783	-0.400718	-0.80787					-0.213064	-0.119151	0.04294	-0.273742
																											-0.572841	-0.615134	-0.591152	-0.5845					0.048378	-0.0980438	-0.292058	-0.302737					0.434002	1.3247	0.753036	-0.166939
																											-0.726114	-0.680395	-0.595872	-0.304586					-0.566617	-0.570968	-0.584982	-0.58109					-0.450499	0.0873735	-0.0014446	-0.408047
																											-0.828905	-0.487393	-0.750972	-0.815693					0.1568	-0.1825	-0.534235	-0.612871					-0.142558	-0.112826	-0.294209	-0.348552
																											-0.318232	-0.40545	-0.350288	0.260239					-0.514719	-0.249836	-0.645127	-0.677711					-0.535343	-0.60071	-0.594144	-0.664847
																											-0.56961	0.0109217	-0.453095	-0.144054					-0.469709	-0.496324	-0.472855	-0.507922					-0.621399	-0.646454	-0.652768	-0.686256
																											-0.754663	-0.661979	-0.516445	-0.279388					-0.378432	-0.602682	-0.512494	-0.257625					-0.68886	-0.602155	-0.488602	-0.486513
																											-0.541344	-0.6338	-0.442889	-0.604196					0.384614	-0.319468	0.0303173	-0.808196					-0.600493	-0.613095	-0.599996	-0.58604
																																			-0.766196	-0.589567	-0.960132	-0.502694					-0.360421	-0.265812	-0.578596	-0.512517
																																			-0.335054	-0.339284	-0.655686	-0.698817					-0.559701	-0.574657	-0.590407	-0.601659
																																			-0.810399	-0.109481	-0.73327	-0.583413					0.116412	0.0300317	0.11563	-0.396099
																																			-0.534053	-0.395854	-0.589176	-0.707172					-0.546227	-0.56073	-0.583965	-0.59234
																																			-0.0044675	-0.177514	-0.453056	-0.478463					0.0100285	0.0929998	-0.224908	-0.954054
																																			-0.168903	-0.229901	-0.0212362	-0.375675					-0.137194	-0.0508325	-0.265865	-0.406801
																																			0.458755	0.16251	-0.614097	-0.784796					-0.606396	-0.340696	-0.648177	-0.608911
																																			0.0406479	0.0707194	0.151548	-0.153554					-0.552435	-0.51765	-0.581481	-0.579039
																																			-0.149024	-0.566471	-0.575914	-0.777259					-0.149756	-0.0267523	-0.470737	-0.424378
																																			-0.116421	-0.13108	-0.0614156	-0.11036					-0.374506	-0.155053	-0.13814	-0.820855
																																			-0.238855	-0.268906	-0.389236	-0.694523					-0.872316	-0.261221	-0.182391	0.167893
																																			0.286023	-0.0140142	-0.136561	-0.278405					-0.098676	-0.0949411	-0.566146	-0.901141
																																			0.0982229	0.0813248	-0.291363	-0.959126					-0.575453	-0.570698	-0.574846	-0.57539
																																			-0.180289	-0.109467	-0.480279	-0.824363					-0.537363	-0.507302	-0.610716	-0.629516
																																			-0.344613	-0.335588	-0.602241	-0.634411					-0.496467	-0.123874	-0.906209	-1.24449
																																			0.119659	0.074045	-0.348907	-0.432946					-0.309981	0.192982	0.112945	0.447949
																																			0.438759	0.0436007	-0.520097	-0.612421					-0.418955	-0.38776	-0.32274	-0.54454
																																			-0.563101	-0.605726	-0.531911	-0.523688
																																			-0.562306	-0.522613	-0.743354	-0.681799
																																			-0.477203	-0.342747	-0.179915	-0.303823
																																			-0.316331	-0.246328	-0.552705	-0.651505
																																			-0.530307	-0.540005	0.131484	-0.436449
																																			-0.614807	-0.736017	0.0159931	-0.367795
																																			-0.272464	-0.340973	-0.350822	-0.520317
																																			-0.207782	-0.27758	-0.47936	-0.593567
																																			-0.41006	-0.378451	-0.644079	-0.906568
																																			0.434741	-0.0871831	-0.0528404	-0.877325
																																			-0.156006	-0.509545	-0.577921	-0.63919
																																			-0.0929756	-0.179687	-0.372886	-0.797534
																																			-0.45942	-0.276629	-0.478729	-0.408089
																																			0.0104762	-0.256263	-0.342136	-0.542829
																																			-0.0992234	0.0720968	-0.474874	-0.82314
																																			-0.315607	-0.229204	-0.489312	-0.682644
																																			-0.0967132	0.124818	-0.41684	-0.672697
																																			0.196071	-0.102722	0.165477	-0.151077
																																			0.143977	-0.323298	-0.23397	-0.36638
																																			-0.520192	-0.516705	-0.523416	-0.51549
																																			-0.222251	-0.135437	-0.450625	-0.676779
																																			-0.013163	0.0711263	-0.344151	-0.881448
																																			-0.389242	-0.162221	-0.323144	-0.412194
																																			-0.454362	-0.448487	-0.486538	-0.460174
[truncated: 8 more columns]

## Sheet: Ext fig 5
Ext fig 5e
EZH2 mRNA	NT			MEN1 KO
	rep 1	rep 2	rep 3	rep 1	rep 2	rep 3
d0	3357.91	3333.77	3296.26	2639.28	2835.46	2863.5
d4	3714.91	3628.07	3791.66	3053.59	3076.26	3054.54
d8	4165.74	4071.09	4155.13	3267.17	3333.96	3415.5
EED mRNA	NT			MEN1 KO
	rep 1	rep 2	rep 3	rep 1	rep 2	rep 3
d0	1004.97	1032.25	1076.88	870.028	921.075	860.994
d4	1274.63	1215.23	1317.88	1016.1	1101.25	992.87
d8	1458.71	1444.51	1383.63	1214.44	1188.33	1152.88
SUZ12 mRNA	NT			MEN1 KO
	rep 1	rep 2	rep 3	rep 1	rep 2	rep 3
d0	2120.69	2167.79	2061.2	1955.07	2101.02	2050.83
d4	2760.37	2545.08	2511.3	2301.96	2338.83	2303.37
d8	3411.29	3137.25	3063.23	2725.75	2644.19	2718.19

[truncated: 4 more sheets: Ext fig 6, Ext fig 7, Ext fig 8, Ext fig 9]
